# Supplementary material for: Molecular convergent and parallel evolution among four high-elevation anuran species from the Tibetan region
Source: BMC Genomics. 2020 Nov 27;21:839. doi: 10.1186/s12864-020-07269-4 (PMC7694343; doi:10.1186/s12864-020-07269-4)
Supplement: Supplementary file 2 — Additional file 2: Table S1. Summary information of the transcriptome assemblies used in this study. [file 12864_2020_7269_MOESM2_ESM.xlsx]

## Sheet: highfrog_fast_q_sign_MF_enrichm
Table S1. Summary information of the transcriptome assemblies used in this study. Assemblies for Bufo tibetanus, Oreolalax popei, Quasipaa spinosa, and Scutiger boulengeri are obtained in this study and others are obtained from public databases.
species	number in individual sequenced	Tissue	Sequencing platform	Total reads	Total number of transcripts	Total length of assembly (bp)	Percent GC	Contig N50 (bp)	Median contig length (bp)	Average contig length (bp)	reference
Bufo tibetanus	2	pooled brain, liver, heart, skeletal muscle and gonad tissues	Illumina HiSeq2000	21062149	147263	88907400	45.68	841	360	603.73	This study (PRJNA524747: SRX5445929)
Oreolalax popei	2	pooled brain, liver, heart, skeletal muscle and gonad tissues	Illumina HiSeq2000	25244608	67431	75603568	45.56	1942	601	1121.2	This study (PRJNA357944: SRR5127391)
Quasipaa spinosa	2	pooled brain, liver, heart, skeletal muscle and gonad tissues	Illumina HiSeq2000	16500151	128165	80651549	45.1	845	381	629.28	This study (PRJNA524747: SRX5445930)
Scutiger boulengeri	2	pooled brain, liver, heart, skeletal muscle and gonad tissues	Illumina HiSeq2000	26717025	144520	102888110	45.2	1290	356	711.93	This study (PRJNA524747: SRX5445931)
Bufo gargarizans	3	pooled brain, liver, heart, skeletal muscle and gonad tissues	Illumina HiSeq2000	58313224	40959	46379974	46.24	1526	826	1132.35	NCBI BioProject PRJNA383934
Leptobrachium boringii	3	pooled brain, testis and the upper jaw skin	Illumina HiSeq2000	33667400	94900	81414717	44.75	1854	378	857.9	NCBI Gene Expression Omnibus GSE89016
Nanorana yunnanensis	unknown	include brain, liver and heart	Illumina HiSeq2000	41734885	125024	115671330	44.33	1794	448	925.19	BIGD BioProject PRJCA000409
Odorrana margaretae	4	pooled brain, eye, heart, liver, skeletal muscle, testicle, ootheca and tadpoles	Illumina HiSeq2000	58816733	37906	54362822	42.98	1870	1096	1434.15	NCBI Sequence Reads Archive SRA091981
Rana chensinensis	6	pooled liver, heart, skeletal muscle and gonad tissues	Illumina HiSeq2000	67676712	122050	65137902	43.43	660	331	533.7	NCBI Sequence Reads Archive SRA060325
Rana kukunoris	6	pooled liver, heart, skeletal muscle and gonad tissues	Illumina HiSeq2000	66476534	106792	62036935	44	773	349	580.91	NCBI Sequence Reads Archive SRA060325
