# Supplementary material for: Molecular convergent and parallel evolution among four high-elevation anuran species from the Tibetan region
Source: BMC Genomics. 2020 Nov 27;21:839. doi: 10.1186/s12864-020-07269-4 (PMC7694343; doi:10.1186/s12864-020-07269-4)
Supplement: Supplementary file 3 — Additional file 3: Table S2. Summarized results from Zhang and Kumar’s test of datasets 2–7. [file 12864_2020_7269_MOESM3_ESM.xlsx]

## Sheet: Sheet1
Table S3. Summarized results from Zhang and Kumar's test of datasets 2-7.
	Species set	Number of orthologs	Number of convergent sites/genes	Number of parallel sites/genes	Total number of convergent/parallel genes
Dataset 2	N. parkeri set vs B. tibetanus set	3253	7	13	16
Dataset 3	N. parkeri set vs S. boulengeri set	4182	21	85	100
Dataset 4	R.kukunoris set vs B. tibetanus set	3158	1	4	4
Dataset 5	R. kukunoris set vs N. parkeri set	3817	3	13	15
Dataset 6	R. kukunoris set vs S. boulengeri set	3954	5	6	10
Dataset 7	B. tibetanus set vs S. boulengeri set	3460	4	15	17
