# Supplementary material for: Molecular convergent and parallel evolution among four high-elevation anuran species from the Tibetan region
Source: BMC Genomics. 2020 Nov 27;21:839. doi: 10.1186/s12864-020-07269-4 (PMC7694343; doi:10.1186/s12864-020-07269-4)
Supplement: Supplementary file 4 — Additional file 4: Table S3. Detailed results from Zhang and Kumar’s test of dataset 1. Six pairwise comparisons are conducted and all sites and genes experiencing convergent and parallel evolution are listed. [file 12864_2020_7269_MOESM4_ESM.xlsx]

## Sheet: Title
Table S2. Detailed results from Zhang and Kumar’s test of dataset 1. Six pairwise comparisons are conducted and all sites and genes experiencing convergent and parallel evolution are listed.

## Sheet: N.parkeri_vs_B.tibetanus
Parallels
ensembl_transcript_id	ensembl_gene_id	hgnc_symbol	FG_AA	ANC_AA	Exp_PARA	Obs_PARA	Position	p_JTT	p_Piosson
ENST00000245046	ENSG00000125037	EMC3	['D', 'D']	['E', 'E']	0.357583	8	10	0	0
ENST00000245046	ENSG00000125037	EMC3	['A', 'A']	['T', 'T']	0.357583	8	29	0	0
ENST00000245046	ENSG00000125037	EMC3	['M', 'M']	['L', 'L']	0.357583	8	34	0	0
ENST00000245046	ENSG00000125037	EMC3	['I', 'I']	['L', 'L']	0.357583	8	36	0	0
ENST00000245046	ENSG00000125037	EMC3	['E', 'E']	['D', 'D']	0.357583	8	38	0	0
ENST00000245046	ENSG00000125037	EMC3	['E', 'E']	['D', 'D']	0.357583	8	44	0	0
ENST00000245046	ENSG00000125037	EMC3	['N', 'N']	['D', 'D']	0.357583	8	45	0	0
ENST00000245046	ENSG00000125037	EMC3	['V', 'V']	['L', 'L']	0.357583	8	46	0	0
ENST00000248935	ENSG00000184674	GSTT1	['T', 'T']	['S', 'S']	0.100834	1	5	0.095917	0.032595
ENST00000269349	ENSG00000141543	EIF4A3	['S', 'S']	['A', 'A']	0.001448	1	126	0.001447	0.000403
ENST00000290349	ENSG00000159228	CBR1	['A', 'A']	['G', 'G']	0.069369	1	54	0.067018	0.019546
ENST00000334805	ENSG00000214530	STARD10	['R', 'R']	['H', 'H']	1.21033	6	103	0.001566	3e-06
ENST00000334805	ENSG00000214530	STARD10	['N', 'N']	['G', 'G']	1.21033	6	23	0.001566	3e-06
ENST00000334805	ENSG00000214530	STARD10	['R', 'R']	['K', 'K']	1.21033	6	5	0.001566	3e-06
ENST00000334805	ENSG00000214530	STARD10	['F', 'F']	['H', 'H']	1.21033	6	80	0.001566	3e-06
ENST00000334805	ENSG00000214530	STARD10	['N', 'N']	['S', 'S']	1.21033	6	89	0.001566	3e-06
ENST00000334805	ENSG00000214530	STARD10	['L', 'L']	['V', 'V']	1.21033	6	99	0.001566	3e-06
ENST00000370321	ENSG00000122406	RPL5	['I', 'I']	['V', 'V']	0.044138	1	85	0.043178	0.012171
ENST00000376957	ENSG00000116649	SRM	['I', 'I']	['V', 'V']	0.001968	1	140	0.001966	0.000559
ENST00000417584	ENSG00000135821	GLUL	['V', 'V']	['I', 'I']	0.99836	21	125	0	0
ENST00000417584	ENSG00000135821	GLUL	['A', 'A']	['V', 'V']	0.99836	21	127	0	0
ENST00000417584	ENSG00000135821	GLUL	['T', 'T']	['S', 'S']	0.99836	21	128	0	0
ENST00000417584	ENSG00000135821	GLUL	['L', 'L']	['F', 'F']	0.99836	21	129	0	0
ENST00000417584	ENSG00000135821	GLUL	['M', 'M']	['I', 'I']	0.99836	21	134	0	0
ENST00000417584	ENSG00000135821	GLUL	['D', 'D']	['E', 'E']	0.99836	21	163	0	0
ENST00000417584	ENSG00000135821	GLUL	['G', 'G']	['S', 'S']	0.99836	21	169	0	0
ENST00000417584	ENSG00000135821	GLUL	['N', 'N']	['E', 'E']	0.99836	21	173	0	0
ENST00000417584	ENSG00000135821	GLUL	['R', 'R']	['K', 'K']	0.99836	21	182	0	0
ENST00000417584	ENSG00000135821	GLUL	['S', 'S']	['N', 'N']	0.99836	21	199	0	0
ENST00000417584	ENSG00000135821	GLUL	['G', 'G']	['Q', 'Q']	0.99836	21	224	0	0
ENST00000417584	ENSG00000135821	GLUL	['A', 'A']	['S', 'S']	0.99836	21	234	0	0
ENST00000417584	ENSG00000135821	GLUL	['S', 'S']	['D', 'D']	0.99836	21	257	0	0
ENST00000417584	ENSG00000135821	GLUL	['T', 'T']	['P', 'P']	0.99836	21	259	0	0
ENST00000417584	ENSG00000135821	GLUL	['K', 'K']	['V', 'V']	0.99836	21	260	0	0
ENST00000417584	ENSG00000135821	GLUL	['I', 'I']	['V', 'V']	0.99836	21	33	0	0
ENST00000417584	ENSG00000135821	GLUL	['N', 'N']	['D', 'D']	0.99836	21	34	0	0
ENST00000417584	ENSG00000135821	GLUL	['Y', 'Y']	['F', 'F']	0.99836	21	38	0	0
ENST00000417584	ENSG00000135821	GLUL	['V', 'V']	['A', 'A']	0.99836	21	61	0	0
ENST00000417584	ENSG00000135821	GLUL	['K', 'K']	['R', 'R']	0.99836	21	72	0	0
ENST00000417584	ENSG00000135821	GLUL	['S', 'S']	['A', 'A']	0.99836	21	91	0	0
ENST00000535679	ENSG00000138068	SULT6B1	['C', 'C']	['S', 'S']	0.053707	1	117	0.05229	0.017151
ENST00000599612	ENSG00000254858	MPV17L2	['P', 'P']	['S', 'S']	0.077529	1	66	0.074599	0.023109
Convergence
ensembl_transcript_id	ensembl_gene_id	hgnc_symbol	FG_AA	ANC_AA	Exp_CONV	Obs_CONV	Position	p_JTT	p_Piosson
ENST00000334805	ENSG00000214530	STARD10	['K', 'K']	['Q', 'L']	0.007806	1	21	0.007775	0.004099
ENST00000379715	ENSG00000124802	EEF1E1	['L', 'L']	['A', 'I']	0.003987	1	9	0.003979	0.002598
ENST00000417584	ENSG00000135821	GLUL	['K', 'K']	['D', 'E']	0.011713	7	154	0	0
ENST00000417584	ENSG00000135821	GLUL	['K', 'K']	['R', 'Y']	0.011713	7	167	0	0
ENST00000417584	ENSG00000135821	GLUL	['C', 'C']	['Q', 'R']	0.011713	7	177	0	0
ENST00000417584	ENSG00000135821	GLUL	['K', 'K']	['S', 'R']	0.011713	7	185	0	0
ENST00000417584	ENSG00000135821	GLUL	['S', 'S']	['A', 'E']	0.011713	7	188	0	0
ENST00000417584	ENSG00000135821	GLUL	['Q', 'Q']	['F', 'H']	0.011713	7	194	0	0
ENST00000417584	ENSG00000135821	GLUL	['C', 'C']	['A', 'G']	0.011713	7	82	0	0
ENST00000423828	ENSG00000139644	TMBIM6	['V', 'V']	['C', 'I']	0.001464	1	50	0.001463	0.001159

## Sheet: R.kukunoris_vs_B.tibetanus
Parallels
ensembl_transcript_id	ensembl_gene_id	hgnc_symbol	FG_AA	ANC_AA	Exp_PARA	Obs_PARA	Position	p_JTT	p_Piosson
ENST00000334701	ENSG00000080824	HSP90AA1	['L', 'L']	['V', 'V']	0.106628	1	253	0.10114	0.029553
ENST00000368886	ENSG00000095574	IKZF5	['T', 'T']	['A', 'A']	0.003081	1	1	0.003076	0.000854
ENST00000376387	ENSG00000125304	TM9SF2	['T', 'T']	['S', 'S']	0.387193	14	1	0	0
ENST00000376387	ENSG00000125304	TM9SF2	['L', 'L']	['V', 'V']	0.387193	14	143	0	0
ENST00000376387	ENSG00000125304	TM9SF2	['L', 'L']	['F', 'F']	0.387193	14	16	0	0
ENST00000376387	ENSG00000125304	TM9SF2	['I', 'I']	['V', 'V']	0.387193	14	22	0	0
ENST00000376387	ENSG00000125304	TM9SF2	['V', 'V']	['L', 'L']	0.387193	14	31	0	0
ENST00000376387	ENSG00000125304	TM9SF2	['K', 'K']	['E', 'E']	0.387193	14	36	0	0
ENST00000376387	ENSG00000125304	TM9SF2	['M', 'M']	['L', 'L']	0.387193	14	53	0	0
ENST00000376387	ENSG00000125304	TM9SF2	['G', 'G']	['C', 'C']	0.387193	14	56	0	0
ENST00000376387	ENSG00000125304	TM9SF2	['R', 'R']	['K', 'K']	0.387193	14	6	0	0
ENST00000376387	ENSG00000125304	TM9SF2	['L', 'L']	['I', 'I']	0.387193	14	64	0	0
ENST00000376387	ENSG00000125304	TM9SF2	['E', 'E']	['K', 'K']	0.387193	14	72	0	0
ENST00000376387	ENSG00000125304	TM9SF2	['R', 'R']	['N', 'N']	0.387193	14	73	0	0
ENST00000376387	ENSG00000125304	TM9SF2	['S', 'S']	['T', 'T']	0.387193	14	9	0	0
ENST00000376387	ENSG00000125304	TM9SF2	['F', 'F']	['Y', 'Y']	0.387193	14	94	0	0
Convergence
NA

## Sheet: B.tibetanus_vs_S.boulengeri
Parallels
ensembl_transcript_id	ensembl_gene_id	hgnc_symbol	FG_AA	ANC_AA	Exp_PARA	Obs_PARA	Position	p_JTT	p_Piosson
ENST00000002596	ENSG00000002587	HS3ST1	['R', 'R']	['H', 'H']	3.56102	52	103	0	0
ENST00000002596	ENSG00000002587	HS3ST1	['E', 'E']	['Q', 'Q']	3.56102	52	105	0	0
ENST00000002596	ENSG00000002587	HS3ST1	['N', 'N']	['K', 'K']	3.56102	52	106	0	0
ENST00000002596	ENSG00000002587	HS3ST1	['P', 'P']	['T', 'T']	3.56102	52	109	0	0
ENST00000002596	ENSG00000002587	HS3ST1	['V', 'V']	['Y', 'Y']	3.56102	52	110	0	0
ENST00000002596	ENSG00000002587	HS3ST1	['Q', 'Q']	['P', 'P']	3.56102	52	111	0	0
ENST00000002596	ENSG00000002587	HS3ST1	['F', 'F']	['V', 'V']	3.56102	52	113	0	0
ENST00000002596	ENSG00000002587	HS3ST1	['V', 'V']	['L', 'L']	3.56102	52	117	0	0
ENST00000002596	ENSG00000002587	HS3ST1	['I', 'I']	['L', 'L']	3.56102	52	118	0	0
ENST00000002596	ENSG00000002587	HS3ST1	['A', 'A']	['E', 'E']	3.56102	52	122	0	0
ENST00000002596	ENSG00000002587	HS3ST1	['K', 'K']	['D', 'D']	3.56102	52	126	0	0
ENST00000002596	ENSG00000002587	HS3ST1	['Q', 'Q']	['N', 'N']	3.56102	52	131	0	0
ENST00000002596	ENSG00000002587	HS3ST1	['D', 'D']	['Y', 'Y']	3.56102	52	136	0	0
ENST00000002596	ENSG00000002587	HS3ST1	['D', 'D']	['S', 'S']	3.56102	52	14	0	0
ENST00000002596	ENSG00000002587	HS3ST1	['R', 'R']	['N', 'N']	3.56102	52	141	0	0
ENST00000002596	ENSG00000002587	HS3ST1	['I', 'I']	['L', 'L']	3.56102	52	15	0	0
ENST00000002596	ENSG00000002587	HS3ST1	['Q', 'Q']	['N', 'N']	3.56102	52	150	0	0
ENST00000002596	ENSG00000002587	HS3ST1	['N', 'N']	['D', 'D']	3.56102	52	157	0	0
ENST00000002596	ENSG00000002587	HS3ST1	['L', 'L']	['F', 'F']	3.56102	52	164	0	0
ENST00000002596	ENSG00000002587	HS3ST1	['T', 'T']	['P', 'P']	3.56102	52	165	0	0
ENST00000002596	ENSG00000002587	HS3ST1	['P', 'P']	['S', 'S']	3.56102	52	17	0	0
ENST00000002596	ENSG00000002587	HS3ST1	['P', 'P']	['S', 'S']	3.56102	52	177	0	0
ENST00000002596	ENSG00000002587	HS3ST1	['R', 'R']	['Q', 'Q']	3.56102	52	179	0	0
ENST00000002596	ENSG00000002587	HS3ST1	['N', 'N']	['D', 'D']	3.56102	52	18	0	0
ENST00000002596	ENSG00000002587	HS3ST1	['V', 'V']	['N', 'N']	3.56102	52	181	0	0
ENST00000002596	ENSG00000002587	HS3ST1	['S', 'S']	['A', 'A']	3.56102	52	182	0	0
ENST00000002596	ENSG00000002587	HS3ST1	['Q', 'Q']	['K', 'K']	3.56102	52	189	0	0
ENST00000002596	ENSG00000002587	HS3ST1	['I', 'I']	['L', 'L']	3.56102	52	196	0	0
ENST00000002596	ENSG00000002587	HS3ST1	['S', 'S']	['D', 'D']	3.56102	52	198	0	0
ENST00000002596	ENSG00000002587	HS3ST1	['P', 'P']	['A', 'A']	3.56102	52	212	0	0
ENST00000002596	ENSG00000002587	HS3ST1	['V', 'V']	['I', 'I']	3.56102	52	216	0	0
ENST00000002596	ENSG00000002587	HS3ST1	['V', 'V']	['L', 'L']	3.56102	52	220	0	0
ENST00000002596	ENSG00000002587	HS3ST1	['E', 'E']	['G', 'G']	3.56102	52	222	0	0
ENST00000002596	ENSG00000002587	HS3ST1	['Q', 'Q']	['K', 'K']	3.56102	52	223	0	0
ENST00000002596	ENSG00000002587	HS3ST1	['A', 'A']	['E', 'E']	3.56102	52	23	0	0
ENST00000002596	ENSG00000002587	HS3ST1	['T', 'T']	['S', 'S']	3.56102	52	24	0	0
ENST00000002596	ENSG00000002587	HS3ST1	['V', 'V']	['I', 'I']	3.56102	52	26	0	0
ENST00000002596	ENSG00000002587	HS3ST1	['D', 'D']	['E', 'E']	3.56102	52	32	0	0
ENST00000002596	ENSG00000002587	HS3ST1	['N', 'N']	['Q', 'Q']	3.56102	52	34	0	0
ENST00000002596	ENSG00000002587	HS3ST1	['I', 'I']	['L', 'L']	3.56102	52	39	0	0
ENST00000002596	ENSG00000002587	HS3ST1	['E', 'E']	['P', 'P']	3.56102	52	40	0	0
ENST00000002596	ENSG00000002587	HS3ST1	['R', 'R']	['L', 'L']	3.56102	52	43	0	0
ENST00000002596	ENSG00000002587	HS3ST1	['L', 'L']	['Q', 'Q']	3.56102	52	45	0	0
ENST00000002596	ENSG00000002587	HS3ST1	['E', 'E']	['S', 'S']	3.56102	52	51	0	0
ENST00000002596	ENSG00000002587	HS3ST1	['N', 'N']	['H', 'H']	3.56102	52	52	0	0
ENST00000002596	ENSG00000002587	HS3ST1	['I', 'I']	['L', 'L']	3.56102	52	54	0	0
ENST00000002596	ENSG00000002587	HS3ST1	['I', 'I']	['V', 'V']	3.56102	52	56	0	0
ENST00000002596	ENSG00000002587	HS3ST1	['G', 'G']	['A', 'A']	3.56102	52	61	0	0
ENST00000002596	ENSG00000002587	HS3ST1	['H', 'H']	['Y', 'Y']	3.56102	52	73	0	0
ENST00000002596	ENSG00000002587	HS3ST1	['S', 'S']	['T', 'T']	3.56102	52	78	0	0
ENST00000002596	ENSG00000002587	HS3ST1	['T', 'T']	['I', 'I']	3.56102	52	89	0	0
ENST00000002596	ENSG00000002587	HS3ST1	['I', 'I']	['L', 'L']	3.56102	52	93	0	0
ENST00000221418	ENSG00000104823	ECH1	['L', 'L']	['I', 'I']	0.001877	1	43	0.001875	0.000524
ENST00000228306	ENSG00000089157	RPLP0	['T', 'T']	['A', 'A']	0.025357	1	210	0.025039	0.007082
ENST00000264908	ENSG00000138772	ANXA3	['T', 'T']	['I', 'I']	0.0055	1	79	0.005485	0.001552
ENST00000267273	ENSG00000139780	METTL21C	['L', 'L']	['I', 'I']	0.148718	1	77	0.138188	0.047968
ENST00000296511	ENSG00000164111	ANXA5	['A', 'A']	['S', 'S']	0.00754	1	141	0.007511	0.002209
ENST00000297785	ENSG00000165092	ALDH1A1	['I', 'I']	['M', 'M']	0.000805	1	75	0.000805	0.000231
ENST00000334701	ENSG00000080824	HSP90AA1	['I', 'I']	['T', 'T']	0.029805	1	193	0.029365	0.008191
ENST00000334805	ENSG00000214530	STARD10	['R', 'R']	['K', 'K']	0.063641	1	60	0.061658	0.019532
ENST00000368886	ENSG00000095574	IKZF5	['T', 'T']	['A', 'A']	0.005624	2	1	1.6e-05	1e-06
ENST00000368886	ENSG00000095574	IKZF5	['G', 'G']	['A', 'A']	0.005624	2	4	1.6e-05	1e-06
ENST00000379715	ENSG00000124802	EEF1E1	['L', 'L']	['I', 'I']	0.044779	1	35	0.043791	0.012982
ENST00000398409	ENSG00000101439	CST3	['A', 'A']	['V', 'V']	0.340723	2	33	0.046403	0.005649
ENST00000398409	ENSG00000101439	CST3	['L', 'L']	['I', 'I']	0.340723	2	49	0.046403	0.005649
ENST00000417584	ENSG00000135821	GLUL	['S', 'S']	['N', 'N']	0.116886	1	199	0.110314	0.032551
Convergence
ensembl_transcript_id	ensembl_gene_id	hgnc_symbol	FG_AA	ANC_AA	Exp_CONV	Obs_CONV	Position	p_JTT	p_Piosson
ENST00000002596	ENSG00000002587	HS3ST1	['H', 'H']	['Y', 'F']	0.03419	11	138	0	0
ENST00000002596	ENSG00000002587	HS3ST1	['L', 'L']	['I', 'M']	0.03419	11	167	0	0
ENST00000002596	ENSG00000002587	HS3ST1	['D', 'D']	['S', 'G']	0.03419	11	199	0	0
ENST00000002596	ENSG00000002587	HS3ST1	['V', 'V']	['H', 'Q']	0.03419	11	215	0	0
ENST00000002596	ENSG00000002587	HS3ST1	['N', 'N']	['S', 'K']	0.03419	11	217	0	0
ENST00000002596	ENSG00000002587	HS3ST1	['E', 'E']	['S', 'P']	0.03419	11	218	0	0
ENST00000002596	ENSG00000002587	HS3ST1	['T', 'T']	['V', 'Y']	0.03419	11	219	0	0
ENST00000002596	ENSG00000002587	HS3ST1	['Y', 'Y']	['C', 'R']	0.03419	11	225	0	0
ENST00000002596	ENSG00000002587	HS3ST1	['R', 'R']	['Y', 'D']	0.03419	11	229	0	0
ENST00000002596	ENSG00000002587	HS3ST1	['E', 'E']	['N', 'D']	0.03419	11	33	0	0
ENST00000002596	ENSG00000002587	HS3ST1	['Q', 'Q']	['H', 'V']	0.03419	11	67	0	0

## Sheet: R.kukunoris_vs_N.parkeri
Parallels
ensembl_transcript_id	ensembl_gene_id	hgnc_symbol	FG_AA	ANC_AA	Exp_PARA	Obs_PARA	Position	p_JTT	p_Piosson
ENST00000261267	ENSG00000090382	LYZ	['Y', 'Y']	['R', 'R']	0.514258	5	12	0.000196	1e-06
ENST00000261267	ENSG00000090382	LYZ	['M', 'M']	['L', 'L']	0.514258	5	35	0.000196	1e-06
ENST00000261267	ENSG00000090382	LYZ	['N', 'N']	['R', 'R']	0.514258	5	63	0.000196	1e-06
ENST00000261267	ENSG00000090382	LYZ	['Y', 'Y']	['H', 'H']	0.514258	5	65	0.000196	1e-06
ENST00000261267	ENSG00000090382	LYZ	['V', 'V']	['I', 'I']	0.514258	5	75	0.000196	1e-06
ENST00000334701	ENSG00000080824	HSP90AA1	['M', 'M']	['L', 'L']	0.336522	16	138	0	0
ENST00000334701	ENSG00000080824	HSP90AA1	['K', 'K']	['N', 'N']	0.336522	16	168	0	0
ENST00000334701	ENSG00000080824	HSP90AA1	['H', 'H']	['Y', 'Y']	0.336522	16	177	0	0
ENST00000334701	ENSG00000080824	HSP90AA1	['I', 'I']	['V', 'V']	0.336522	16	186	0	0
ENST00000334701	ENSG00000080824	HSP90AA1	['A', 'A']	['K', 'K']	0.336522	16	189	0	0
ENST00000334701	ENSG00000080824	HSP90AA1	['V', 'V']	['C', 'C']	0.336522	16	192	0	0
ENST00000334701	ENSG00000080824	HSP90AA1	['S', 'S']	['T', 'T']	0.336522	16	193	0	0
ENST00000334701	ENSG00000080824	HSP90AA1	['R', 'R']	['K', 'K']	0.336522	16	210	0	0
ENST00000334701	ENSG00000080824	HSP90AA1	['L', 'L']	['I', 'I']	0.336522	16	230	0	0
ENST00000334701	ENSG00000080824	HSP90AA1	['T', 'T']	['I', 'I']	0.336522	16	233	0	0
ENST00000334701	ENSG00000080824	HSP90AA1	['D', 'D']	['E', 'E']	0.336522	16	248	0	0
ENST00000334701	ENSG00000080824	HSP90AA1	['S', 'S']	['P', 'P']	0.336522	16	59	0	0
ENST00000334701	ENSG00000080824	HSP90AA1	['K', 'K']	['R', 'R']	0.336522	16	66	0	0
ENST00000334701	ENSG00000080824	HSP90AA1	['R', 'R']	['K', 'K']	0.336522	16	67	0	0
ENST00000334701	ENSG00000080824	HSP90AA1	['D', 'D']	['E', 'E']	0.336522	16	87	0	0
ENST00000334701	ENSG00000080824	HSP90AA1	['K', 'K']	['R', 'R']	0.336522	16	97	0	0
ENST00000374338	ENSG00000157978	LDLRAP1	['V', 'V']	['I', 'I']	0.000604	1	58	0.000604	0.000177
ENST00000444469	ENSG00000233493	TMEM238	['A', 'A']	['S', 'S']	0.174221	6	10	0	0
ENST00000444469	ENSG00000233493	TMEM238	['V', 'V']	['I', 'I']	0.174221	6	13	0	0
ENST00000444469	ENSG00000233493	TMEM238	['G', 'G']	['W', 'W']	0.174221	6	19	0	0
ENST00000444469	ENSG00000233493	TMEM238	['I', 'I']	['V', 'V']	0.174221	6	21	0	0
ENST00000444469	ENSG00000233493	TMEM238	['L', 'L']	['F', 'F']	0.174221	6	4	0	0
ENST00000444469	ENSG00000233493	TMEM238	['T', 'T']	['A', 'A']	0.174221	6	8	0	0
ENST00000535679	ENSG00000138068	SULT6B1	['L', 'L']	['M', 'M']	2.43223	56	100	0	0
ENST00000535679	ENSG00000138068	SULT6B1	['E', 'E']	['S', 'S']	2.43223	56	112	0	0
ENST00000535679	ENSG00000138068	SULT6B1	['L', 'L']	['I', 'I']	2.43223	56	113	0	0
ENST00000535679	ENSG00000138068	SULT6B1	['D', 'D']	['E', 'E']	2.43223	56	118	0	0
ENST00000535679	ENSG00000138068	SULT6B1	['Y', 'Y']	['F', 'F']	2.43223	56	120	0	0
ENST00000535679	ENSG00000138068	SULT6B1	['A', 'A']	['P', 'P']	2.43223	56	123	0	0
ENST00000535679	ENSG00000138068	SULT6B1	['D', 'D']	['E', 'E']	2.43223	56	126	0	0
ENST00000535679	ENSG00000138068	SULT6B1	['I', 'I']	['V', 'V']	2.43223	56	129	0	0
ENST00000535679	ENSG00000138068	SULT6B1	['V', 'V']	['I', 'I']	2.43223	56	132	0	0
ENST00000535679	ENSG00000138068	SULT6B1	['Q', 'Q']	['A', 'A']	2.43223	56	133	0	0
ENST00000535679	ENSG00000138068	SULT6B1	['T', 'T']	['G', 'G']	2.43223	56	136	0	0
ENST00000535679	ENSG00000138068	SULT6B1	['L', 'L']	['M', 'M']	2.43223	56	152	0	0
ENST00000535679	ENSG00000138068	SULT6B1	['N', 'N']	['K', 'K']	2.43223	56	154	0	0
ENST00000535679	ENSG00000138068	SULT6B1	['F', 'F']	['I', 'I']	2.43223	56	156	0	0
ENST00000535679	ENSG00000138068	SULT6B1	['E', 'E']	['D', 'D']	2.43223	56	161	0	0
ENST00000535679	ENSG00000138068	SULT6B1	['S', 'S']	['N', 'N']	2.43223	56	167	0	0
ENST00000535679	ENSG00000138068	SULT6B1	['L', 'L']	['Y', 'Y']	2.43223	56	168	0	0
ENST00000535679	ENSG00000138068	SULT6B1	['T', 'T']	['S', 'S']	2.43223	56	170	0	0
ENST00000535679	ENSG00000138068	SULT6B1	['E', 'E']	['A', 'A']	2.43223	56	172	0	0
ENST00000535679	ENSG00000138068	SULT6B1	['K', 'K']	['Q', 'Q']	2.43223	56	175	0	0
ENST00000535679	ENSG00000138068	SULT6B1	['V', 'V']	['M', 'M']	2.43223	56	177	0	0
ENST00000535679	ENSG00000138068	SULT6B1	['I', 'I']	['F', 'F']	2.43223	56	18	0	0
ENST00000535679	ENSG00000138068	SULT6B1	['Q', 'Q']	['K', 'K']	2.43223	56	180	0	0
ENST00000535679	ENSG00000138068	SULT6B1	['K', 'K']	['E', 'E']	2.43223	56	183	0	0
ENST00000535679	ENSG00000138068	SULT6B1	['Y', 'Y']	['C', 'C']	2.43223	56	184	0	0
ENST00000535679	ENSG00000138068	SULT6B1	['N', 'N']	['E', 'E']	2.43223	56	192	0	0
ENST00000535679	ENSG00000138068	SULT6B1	['M', 'M']	['V', 'V']	2.43223	56	193	0	0
ENST00000535679	ENSG00000138068	SULT6B1	['I', 'I']	['L', 'L']	2.43223	56	194	0	0
ENST00000535679	ENSG00000138068	SULT6B1	['N', 'N']	['K', 'K']	2.43223	56	195	0	0
ENST00000535679	ENSG00000138068	SULT6B1	['E', 'E']	['N', 'N']	2.43223	56	197	0	0
ENST00000535679	ENSG00000138068	SULT6B1	['K', 'K']	['I', 'I']	2.43223	56	198	0	0
ENST00000535679	ENSG00000138068	SULT6B1	['Y', 'Y']	['F', 'F']	2.43223	56	2	0	0
ENST00000535679	ENSG00000138068	SULT6B1	['E', 'E']	['D', 'D']	2.43223	56	21	0	0
ENST00000535679	ENSG00000138068	SULT6B1	['T', 'T']	['V', 'V']	2.43223	56	32	0	0
ENST00000535679	ENSG00000138068	SULT6B1	['M', 'M']	['I', 'I']	2.43223	56	34	0	0
ENST00000535679	ENSG00000138068	SULT6B1	['L', 'L']	['F', 'F']	2.43223	56	38	0	0
ENST00000535679	ENSG00000138068	SULT6B1	['Y', 'Y']	['K', 'K']	2.43223	56	4	0	0
ENST00000535679	ENSG00000138068	SULT6B1	['Y', 'Y']	['M', 'M']	2.43223	56	48	0	0
ENST00000535679	ENSG00000138068	SULT6B1	['Y', 'Y']	['F', 'F']	2.43223	56	49	0	0
ENST00000535679	ENSG00000138068	SULT6B1	['E', 'E']	['N', 'N']	2.43223	56	62	0	0
ENST00000535679	ENSG00000138068	SULT6B1	['K', 'K']	['P', 'P']	2.43223	56	69	0	0
ENST00000535679	ENSG00000138068	SULT6B1	['Q', 'Q']	['A', 'A']	2.43223	56	7	0	0
ENST00000535679	ENSG00000138068	SULT6B1	['Y', 'Y']	['F', 'F']	2.43223	56	71	0	0
ENST00000535679	ENSG00000138068	SULT6B1	['I', 'I']	['M', 'M']	2.43223	56	72	0	0
ENST00000535679	ENSG00000138068	SULT6B1	['T', 'T']	['S', 'S']	2.43223	56	73	0	0
ENST00000535679	ENSG00000138068	SULT6B1	['N', 'N']	['K', 'K']	2.43223	56	75	0	0
ENST00000535679	ENSG00000138068	SULT6B1	['I', 'I']	['V', 'V']	2.43223	56	77	0	0
ENST00000535679	ENSG00000138068	SULT6B1	['Q', 'Q']	['D', 'D']	2.43223	56	8	0	0
ENST00000535679	ENSG00000138068	SULT6B1	['T', 'T']	['A', 'A']	2.43223	56	85	0	0
ENST00000535679	ENSG00000138068	SULT6B1	['Q', 'Q']	['D', 'D']	2.43223	56	87	0	0
ENST00000535679	ENSG00000138068	SULT6B1	['E', 'E']	['N', 'N']	2.43223	56	89	0	0
ENST00000535679	ENSG00000138068	SULT6B1	['I', 'I']	['L', 'L']	2.43223	56	92	0	0
ENST00000535679	ENSG00000138068	SULT6B1	['G', 'G']	['D', 'D']	2.43223	56	95	0	0
ENST00000535679	ENSG00000138068	SULT6B1	['N', 'N']	['T', 'T']	2.43223	56	96	0	0
ENST00000535679	ENSG00000138068	SULT6B1	['I', 'I']	['V', 'V']	2.43223	56	97	0	0
ENST00000535679	ENSG00000138068	SULT6B1	['V', 'V']	['L', 'L']	2.43223	56	99	0	0
Convergence
ensembl_transcript_id	ensembl_gene_id	hgnc_symbol	FG_AA	ANC_AA	Exp_CONV	Obs_CONV	Position	p_JTT	p_Piosson
ENST00000261267	ENSG00000090382	LYZ	['G', 'G']	['N', 'S']	0.023828	3	57	2e-06	0
ENST00000261267	ENSG00000090382	LYZ	['S', 'S']	['Q', 'R']	0.023828	3	73	2e-06	0
ENST00000261267	ENSG00000090382	LYZ	['S', 'S']	['Q', 'A']	0.023828	3	76	2e-06	0
ENST00000398138	ENSG00000139547	RDH16	['K', 'K']	['A', 'M']	0.005291	1	114	0.005277	0.003361
ENST00000535679	ENSG00000138068	SULT6B1	['I', 'I']	['V', 'M']	0.037516	3	37	9e-06	2e-06
ENST00000535679	ENSG00000138068	SULT6B1	['L', 'L']	['T', 'D']	0.037516	3	66	9e-06	2e-06
ENST00000535679	ENSG00000138068	SULT6B1	['L', 'L']	['V', 'I']	0.037516	3	86	9e-06	2e-06

## Sheet: N.parkeri_vs_S.boulengeri
Parallels
ensembl_transcript_id	ensembl_gene_id	hgnc_symbol	FG_AA	ANC_AA	Exp_PARA	Obs_PARA	Position	p_JTT	p_Piosson
ENST00000258739	ENSG00000136240	KDELR2	['A', 'A']	['S', 'S']	0.006745	1	54	0.006723	0.001865
ENST00000259457	ENSG00000136930	PSMB7	['H', 'H']	['Y', 'Y']	0.16792	1	113	0.154578	0.04929
ENST00000278412	ENSG00000149136	SSRP1	['E', 'E']	['D', 'D']	0.00375	1	68	0.003743	0.001037
ENST00000286788	ENSG00000156261	CCT8	['V', 'V']	['I', 'I']	0.008798	2	212	3.8e-05	3e-06
ENST00000286788	ENSG00000156261	CCT8	['I', 'I']	['V', 'V']	0.008798	2	358	3.8e-05	3e-06
ENST00000289371	ENSG00000158417	EIF5B	['L', 'L']	['V', 'V']	0.014704	1	39	0.014596	0.004053
ENST00000291458	ENSG00000160124	CCDC58	['Y', 'Y']	['H', 'H']	0.022284	1	6	0.022037	0.006553
ENST00000296511	ENSG00000164111	ANXA5	['F', 'F']	['Y', 'Y']	0.052434	1	124	0.051083	0.014789
ENST00000296577	ENSG00000164163	ABCE1	['E', 'E']	['D', 'D']	0.007878	1	131	0.007847	0.002187
ENST00000329397	ENSG00000184489	PTP4A3	['S', 'S']	['P', 'P']	0.003093	1	11	0.003088	0.000857
ENST00000330899	ENSG00000086061	DNAJA1	['H', 'H']	['N', 'N']	0.391458	2	142	0.059276	0.007928
ENST00000330899	ENSG00000086061	DNAJA1	['D', 'D']	['E', 'E']	0.391458	2	247	0.059276	0.007928
ENST00000334701	ENSG00000080824	HSP90AA1	['I', 'I']	['V', 'V']	0.092803	1	186	0.088627	0.025583
ENST00000343262	ENSG00000140988	RPS2	['T', 'T']	['S', 'S']	0.004103	1	48	0.004095	0.001139
ENST00000353487	ENSG00000157837	SPPL3	['A', 'A']	['S', 'S']	0.003587	1	137	0.00358	0.000995
ENST00000357685	ENSG00000197580	BCO2	['E', 'E']	['K', 'K']	1.68507	1	15	0.814568	0.403335
ENST00000366996	ENSG00000123684	LPGAT1	['Q', 'Q']	['R', 'R']	0.004782	1	26	0.004771	0.001316
ENST00000370944	ENSG00000118454	ANKRD13C	['S', 'S']	['T', 'T']	0.011009	1	105	0.010948	0.003034
ENST00000378045	ENSG00000069509	FUNDC1	['T', 'T']	['K', 'K']	0.007743	1	92	0.007713	0.002152
ENST00000393349	ENSG00000071051	NCK2	['S', 'S']	['P', 'P']	0.006698	1	19	0.006676	0.001899
ENST00000396014	ENSG00000197006	METTL9	['L', 'L']	['F', 'F']	0.011205	1	88	0.011142	0.003091
ENST00000398138	ENSG00000139547	RDH16	['I', 'I']	['V', 'V']	0.553062	4	125	0.002515	2.3e-05
ENST00000398138	ENSG00000139547	RDH16	['H', 'H']	['R', 'R']	0.553062	4	139	0.002515	2.3e-05
ENST00000398138	ENSG00000139547	RDH16	['S', 'S']	['A', 'A']	0.553062	4	146	0.002515	2.3e-05
ENST00000398138	ENSG00000139547	RDH16	['S', 'S']	['C', 'C']	0.553062	4	185	0.002515	2.3e-05
ENST00000417584	ENSG00000135821	GLUL	['S', 'S']	['N', 'N']	0.113888	1	199	0.107642	0.031796
ENST00000444469	ENSG00000233493	TMEM238	['L', 'L']	['V', 'V']	0.149673	7	12	0	0
ENST00000444469	ENSG00000233493	TMEM238	['V', 'V']	['I', 'I']	0.149673	7	13	0	0
ENST00000444469	ENSG00000233493	TMEM238	['G', 'G']	['W', 'W']	0.149673	7	19	0	0
ENST00000444469	ENSG00000233493	TMEM238	['G', 'G']	['Y', 'Y']	0.149673	7	2	0	0
ENST00000444469	ENSG00000233493	TMEM238	['I', 'I']	['V', 'V']	0.149673	7	21	0	0
ENST00000444469	ENSG00000233493	TMEM238	['L', 'L']	['F', 'F']	0.149673	7	4	0	0
ENST00000444469	ENSG00000233493	TMEM238	['T', 'T']	['A', 'A']	0.149673	7	8	0	0
ENST00000460469	ENSG00000169251	NMD3	['D', 'D']	['E', 'E']	0.023442	1	183	0.023169	0.006503
ENST00000491415	ENSG00000117597	DIEXF	['A', 'A']	['T', 'T']	0.007137	1	61	0.007112	0.001993
ENST00000492445	ENSG00000100023	PPIL2	['S', 'S']	['N', 'N']	0.006432	1	19	0.006411	0.001758
ENST00000600449	ENSG00000269556		['E', 'E']	['G', 'G']	0.001978	1	64	0.001976	0.000549
Convergence
ensembl_transcript_id	ensembl_gene_id	hgnc_symbol	FG_AA	ANC_AA	Exp_CONV	Obs_CONV	Position	p_JTT	p_Piosson
ENST00000260665	ENSG00000138095	LRPPRC	['Q', 'Q']	['K', 'S']	0.00841	1	19	0.008375	0.006901
ENST00000296577	ENSG00000164163	ABCE1	['K', 'K']	['Q', 'R']	0.000138	1	4	0.000138	9.8e-05
ENST00000313288	ENSG00000013810	TACC3	['R', 'R']	['L', 'Q']	0.001833	1	14	0.001831	0.001307
ENST00000329805	ENSG00000185156	MFSD6L	['N', 'N']	['S', 'D']	0.003366	1	73	0.003361	0.002179
ENST00000425315	ENSG00000162551	ALPL	['I', 'I']	['M', 'V']	0.000898	1	160	0.000898	0.000654
ENST00000593628	ENSG00000268829		['G', 'G']	['A', 'S']	0.000699	1	245	0.000699	0.000494
ENST00000608215	ENSG00000272852	RPS19	['A', 'A']	['G', 'S']	0.000377	1	109	0.000377	0.000263

## Sheet: R.kukunoris_vs_S.boulengeri
Parallels
ensembl_transcript_id	ensembl_gene_id	hgnc_symbol	FG_AA	ANC_AA	Exp_PARA	Obs_PARA	Position	p_JTT	p_Piosson
ENST00000253039	ENSG00000130741	EIF2S3	['H', 'H']	['N', 'N']	0.00128	1	116	0.001279	0.000356
ENST00000334701	ENSG00000080824	HSP90AA1	['I', 'I']	['V', 'V']	0.09456	1	186	0.090227	0.026435
ENST00000368886	ENSG00000095574	IKZF5	['T', 'T']	['A', 'A']	0.003217	1	1	0.003212	0.000892
ENST00000370152	ENSG00000156875	HIAT1	['T', 'T']	['M', 'M']	0.403872	20	11	0	0
ENST00000370152	ENSG00000156875	HIAT1	['V', 'V']	['I', 'I']	0.403872	20	127	0	0
ENST00000370152	ENSG00000156875	HIAT1	['I', 'I']	['M', 'M']	0.403872	20	128	0	0
ENST00000370152	ENSG00000156875	HIAT1	['S', 'S']	['P', 'P']	0.403872	20	132	0	0
ENST00000370152	ENSG00000156875	HIAT1	['T', 'T']	['S', 'S']	0.403872	20	134	0	0
ENST00000370152	ENSG00000156875	HIAT1	['G', 'G']	['A', 'A']	0.403872	20	140	0	0
ENST00000370152	ENSG00000156875	HIAT1	['V', 'V']	['L', 'L']	0.403872	20	142	0	0
ENST00000370152	ENSG00000156875	HIAT1	['G', 'G']	['S', 'S']	0.403872	20	155	0	0
ENST00000370152	ENSG00000156875	HIAT1	['Q', 'Q']	['E', 'E']	0.403872	20	186	0	0
ENST00000370152	ENSG00000156875	HIAT1	['S', 'S']	['G', 'G']	0.403872	20	39	0	0
ENST00000370152	ENSG00000156875	HIAT1	['T', 'T']	['S', 'S']	0.403872	20	41	0	0
ENST00000370152	ENSG00000156875	HIAT1	['V', 'V']	['L', 'L']	0.403872	20	45	0	0
ENST00000370152	ENSG00000156875	HIAT1	['S', 'S']	['T', 'T']	0.403872	20	48	0	0
ENST00000370152	ENSG00000156875	HIAT1	['G', 'G']	['A', 'A']	0.403872	20	49	0	0
ENST00000370152	ENSG00000156875	HIAT1	['V', 'V']	['I', 'I']	0.403872	20	50	0	0
ENST00000370152	ENSG00000156875	HIAT1	['G', 'G']	['C', 'C']	0.403872	20	56	0	0
ENST00000370152	ENSG00000156875	HIAT1	['E', 'E']	['K', 'K']	0.403872	20	69	0	0
ENST00000370152	ENSG00000156875	HIAT1	['V', 'V']	['A', 'A']	0.403872	20	73	0	0
ENST00000370152	ENSG00000156875	HIAT1	['R', 'R']	['K', 'K']	0.403872	20	91	0	0
ENST00000370152	ENSG00000156875	HIAT1	['T', 'T']	['I', 'I']	0.403872	20	98	0	0
ENST00000444469	ENSG00000233493	TMEM238	['V', 'V']	['I', 'I']	0.149609	5	13	1e-06	0
ENST00000444469	ENSG00000233493	TMEM238	['G', 'G']	['W', 'W']	0.149609	5	19	1e-06	0
ENST00000444469	ENSG00000233493	TMEM238	['I', 'I']	['V', 'V']	0.149609	5	21	1e-06	0
ENST00000444469	ENSG00000233493	TMEM238	['L', 'L']	['F', 'F']	0.149609	5	4	1e-06	0
ENST00000444469	ENSG00000233493	TMEM238	['T', 'T']	['A', 'A']	0.149609	5	8	1e-06	0
ENST00000556143	ENSG00000165861	ZFYVE1	['F', 'F']	['Y', 'Y']	0.000374	1	128	0.000374	0.000108
Convergence
ensembl_transcript_id	ensembl_gene_id	hgnc_symbol	FG_AA	ANC_AA	Exp_CONV	Obs_CONV	Position	p_JTT	p_Piosson
ENST00000370152	ENSG00000156875	HIAT1	['G', 'G']	['K', 'H']	0.001281	4	129	0	0
ENST00000370152	ENSG00000156875	HIAT1	['L', 'L']	['V', 'I']	0.001281	4	148	0	0
ENST00000370152	ENSG00000156875	HIAT1	['V', 'V']	['F', 'L']	0.001281	4	156	0	0
ENST00000370152	ENSG00000156875	HIAT1	['Q', 'Q']	['P', 'S']	0.001281	4	187	0	0
