# Supplementary material for: Molecular convergent and parallel evolution among four high-elevation anuran species from the Tibetan region
Source: BMC Genomics. 2020 Nov 27;21:839. doi: 10.1186/s12864-020-07269-4 (PMC7694343; doi:10.1186/s12864-020-07269-4)
Supplement: Supplementary file 5 — Additional file 5: Table S4. List of genes that were subjected to positive selection (PSGs). [file 12864_2020_7269_MOESM5_ESM.xlsx]

## Sheet: highfrog_PSG_p_sign_trans_id_rm
Table S4. List of genes that are likely subjected to positive selection (PSGs) among high-elevation anuran species. Both p values and FDR adjusted p values are presented.
ensembl_transcript_id	ensembl_gene_id	hgnc_symbol	p_value	p_adjust
ENST00000245304	ENSG00000125249	RAP2A	0	0
ENST00000313288	ENSG00000013810	TACC3	0	0
ENST00000368886	ENSG00000095574	IKZF5	0	0
ENST00000382120	ENSG00000109610	SOD3	0	0
ENST00000350033	ENSG00000144524	COPS7B	0.002	0.490286
ENST00000393929	ENSG00000113328	CCNG1	0.002	0.490286
ENST00000406957	ENSG00000082898	XPO1	0.002	0.490286
ENST00000324460	ENSG00000044574	HSPA5	0.003	0.572
ENST00000600449	ENSG00000269556		0.003	0.572
ENST00000229195	ENSG00000111596	CNOT2	0.004	0.6864
ENST00000253039	ENSG00000130741	EIF2S3	0.038	1
ENST00000261267	ENSG00000090382	LYZ	0.02	1
ENST00000261303	ENSG00000100764	PSMC1	0.015	1
ENST00000261835	ENSG00000036530	CYP46A1	0.015	1
ENST00000280326	ENSG00000150753	CCT5	0.034	1
ENST00000289371	ENSG00000158417	EIF5B	0.013	1
ENST00000291458	ENSG00000160124	CCDC58	0.009	1
ENST00000294168	ENSG00000162227	TAF6L	0.008	1
ENST00000357685	ENSG00000197580	BCO2	0.027	1
ENST00000372025	ENSG00000159596	TMEM69	0.042	1
ENST00000376980	ENSG00000136770	DNAJC1	0.032	1
ENST00000379270	ENSG00000130066	SAT1	0.045	1
ENST00000395048	ENSG00000140465	CYP1A1	0.042	1
ENST00000465513	ENSG00000144843	ADPRH	0.044	1
ENST00000526991	ENSG00000255112	CHMP1B	0.017	1
ENST00000545013	ENSG00000102683	SGCG	0.043	1
ENST00000595090	ENSG00000183207	RUVBL2	0.033	1
