# Supplementary material for: Molecular convergent and parallel evolution among four high-elevation anuran species from the Tibetan region
Source: BMC Genomics. 2020 Nov 27;21:839. doi: 10.1186/s12864-020-07269-4 (PMC7694343; doi:10.1186/s12864-020-07269-4)
Supplement: Supplementary file 6 — Additional file 6: Table S5. List of genes experiencing fast evolution (FEGs). [file 12864_2020_7269_MOESM6_ESM.xlsx]

## Sheet: highfrog_fast_p_sign_trans_id_r
Table S5. List of fast evolving genes (FEGs) along high-elevation species lineages. Both p values and FDR adjusted p values are presented.
ensembl_transcript_id	ensembl_gene_id	hgnc_symbol	p_value	p_adjust
ENST00000054950	ENSG00000049449	RCN1	0	0
ENST00000056233	ENSG00000050344	NFE2L3	0	0
ENST00000173527	ENSG00000066583	ISOC1	0	0
ENST00000210444	ENSG00000095380	NANS	0	0
ENST00000211998	ENSG00000035403	VCL	0	0
ENST00000215574	ENSG00000099804	CDC34	0	0
ENST00000215659	ENSG00000188130	MAPK12	0	0
ENST00000217131	ENSG00000101160	CTSZ	0	0
ENST00000217402	ENSG00000101421	CHMP4B	0.025	0.0767
ENST00000221486	ENSG00000104889	RNASEH2A	0.003	0.0149
ENST00000225729	ENSG00000108591	DRG2	0	0
ENST00000229195	ENSG00000111596	CNOT2	0.001	0.0061
ENST00000229214	ENSG00000111615	KRR1	0.012	0.0434
ENST00000229416	ENSG00000001084	GCLC	0.01	0.0397
ENST00000230050	ENSG00000112306	RPS12	0	0
ENST00000230340	ENSG00000112578	BYSL	0.044	0.1217
ENST00000231887	ENSG00000113790	EHHADH	0.003	0.0149
ENST00000232424	ENSG00000114315	HES1	0.011	0.0418
ENST00000232975	ENSG00000114854	TNNC1	0	0
ENST00000234160	ENSG00000115806	GORASP2	0.028	0.084
ENST00000236273	ENSG00000117614	SYF2	0.008	0.0325
ENST00000237455	ENSG00000239305	RNF103	0	0
ENST00000237530	ENSG00000118705	RPN2	0	0
ENST00000238831	ENSG00000119820	YIPF4	0.012	0.0434
ENST00000238994	ENSG00000119938	PPP1R3C	0.001	0.0061
ENST00000239690	ENSG00000120526	NUDCD1	0.023	0.0719
ENST00000240662	ENSG00000121361	KCNJ8	0.008	0.0325
ENST00000245304	ENSG00000125249	RAP2A	0.011	0.0418
ENST00000245816	ENSG00000125656	CLPP	0.001	0.0061
ENST00000247001	ENSG00000105705	SUGP1	0.025	0.0767
ENST00000247843	ENSG00000127337	YEATS4	0	0
ENST00000251047	ENSG00000074695	LMAN1	0.014	0.0488
ENST00000251413	ENSG00000131462	TUBG1	0.006	0.0264
ENST00000252288	ENSG00000130005	GAMT	0.007	0.03
ENST00000253039	ENSG00000130741	EIF2S3	0	0
ENST00000253339	ENSG00000131023	LATS1	0.004	0.019
ENST00000253693	ENSG00000131375	CAPN7	0.001	0.0061
ENST00000253794	ENSG00000131475	VPS25	0	0
ENST00000255764	ENSG00000133398	MED10	0.026	0.0789
ENST00000255977	ENSG00000133606	MKRN1	0.012	0.0434
ENST00000258383	ENSG00000135900	MRPL44	0.006	0.0264
ENST00000258455	ENSG00000135972	MRPS9	0.003	0.0149
ENST00000258739	ENSG00000136240	KDELR2	0.001	0.0061
ENST00000259457	ENSG00000136930	PSMB7	0.019	0.0615
ENST00000260118	ENSG00000137563	GGH	0	0
ENST00000260324	ENSG00000137767	SQRDL	0	0
ENST00000260408	ENSG00000137845	ADAM10	0.008	0.0325
ENST00000260508	ENSG00000137944	CCBL2	0.01	0.0397
ENST00000260665	ENSG00000138095	LRPPRC	0.002	0.0108
ENST00000261263	ENSG00000080371	RAB21	0	0
ENST00000261303	ENSG00000100764	PSMC1	0	0
ENST00000261313	ENSG00000089220	PEBP1	0.012	0.0434
ENST00000262055	ENSG00000050426	LETMD1	0.025	0.0767
ENST00000262455	ENSG00000023318	ERP44	0	0
ENST00000262644	ENSG00000104331	IMPAD1	0.023	0.0719
ENST00000263092	ENSG00000127804	METTL16	0.013	0.046
ENST00000263097	ENSG00000064666	CNN2	0	0
ENST00000263150	ENSG00000047056	WDR37	0.001	0.0061
ENST00000263278	ENSG00000087076	HSD17B14	0.001	0.0061
ENST00000263733	ENSG00000116199	FAM20B	0.033	0.0958
ENST00000264157	ENSG00000082258	CCNT2	0	0
ENST00000264908	ENSG00000138772	ANXA3	0	0
ENST00000265138	ENSG00000113369	ARRDC3	0.022	0.0696
ENST00000265605	ENSG00000118514	ALDH8A1	0	0
ENST00000265881	ENSG00000076043	REXO2	0.001	0.0061
ENST00000266544	ENSG00000139180	NDUFA9	0	0
ENST00000267460	ENSG00000139946	PELI2	0.007	0.03
ENST00000267838	ENSG00000140280	LYSMD2	0.004	0.019
ENST00000268379	ENSG00000140740	UQCRC2	0.011	0.0418
ENST00000268717	ENSG00000141030	COPS3	0.011	0.0418
ENST00000269349	ENSG00000141543	EIF4A3	0.029	0.0867
ENST00000272732	ENSG00000144306	SCRN3	0.022	0.0696
ENST00000273158	ENSG00000144659	SLC25A38	0.035	0.1005
ENST00000274335	ENSG00000145675	PIK3R1	0	0
ENST00000277458	ENSG00000148331	ASB6	0.016	0.0542
ENST00000278412	ENSG00000149136	SSRP1	0	0
ENST00000279146	ENSG00000110711	AIP	0	0
ENST00000279488	ENSG00000139318	DUSP6	0.004	0.019
ENST00000280614	ENSG00000151014	CCRN4L	0.003	0.0149
ENST00000281282	ENSG00000128849	CGNL1	0.036	0.102
ENST00000282050	ENSG00000152234	ATP5A1	0.016	0.0542
ENST00000283109	ENSG00000058729	RIOK2	0.001	0.0061
ENST00000283882	ENSG00000153774	CFDP1	0	0
ENST00000285420	ENSG00000155100	OTUD6B	0	0
ENST00000289371	ENSG00000158417	EIF5B	0	0
ENST00000290299	ENSG00000241837	ATP5O	0	0
ENST00000291458	ENSG00000160124	CCDC58	0.001	0.0061
ENST00000292596	ENSG00000213316	LTC4S	0.011	0.0418
ENST00000294168	ENSG00000162227	TAF6L	0.001	0.0061
ENST00000294258	ENSG00000162300	ZFPL1	0.036	0.102
ENST00000294360	ENSG00000162384	C1orf123	0.001	0.0061
ENST00000295901	ENSG00000163636	PSMD6	0	0
ENST00000296577	ENSG00000164163	ABCE1	0	0
ENST00000297151	ENSG00000164609	SLU7	0.008	0.0325
ENST00000297185	ENSG00000113013	HSPA9	0	0
ENST00000297540	ENSG00000164902	PHAX	0.009	0.036
ENST00000297689	ENSG00000165030	NFIL3	0.001	0.0061
ENST00000298097	ENSG00000165355	FBXO33	0.037	0.1041
ENST00000298248	ENSG00000165475	CRYL1	0.012	0.0434
ENST00000298852	ENSG00000165916	PSMC3	0	0
ENST00000299518	ENSG00000166411	IDH3A	0	0
ENST00000300289	ENSG00000167004	PDIA3	0.011	0.0418
ENST00000301012	ENSG00000167508	MVD	0.024	0.0748
ENST00000301149	ENSG00000167588	GPD1	0.026	0.0789
ENST00000302279	ENSG00000168522	FNTA	0.033	0.0958
ENST00000303531	ENSG00000166501	PRKCB	0	0
ENST00000303545	ENSG00000170881	RNF139	0.022	0.0696
ENST00000304043	ENSG00000169567	HINT1	0.002	0.0108
ENST00000305885	ENSG00000168496	FEN1	0.004	0.019
ENST00000307630	ENSG00000170027	YWHAG	0	0
ENST00000307720	ENSG00000171497	PPID	0.012	0.0434
ENST00000308020	ENSG00000174915	PTDSS2	0.018	0.0595
ENST00000308025	ENSG00000174243	DDX23	0	0
ENST00000308982	ENSG00000177646	ACAD9	0	0
ENST00000309428	ENSG00000141699	FAM134C	0.005	0.0228
ENST00000309739	ENSG00000172602	RND1	0.004	0.019
ENST00000310118	ENSG00000175166	PSMD2	0	0
ENST00000311124	ENSG00000173638	SLC19A1	0	0
ENST00000312547	ENSG00000130724	CHMP2A	0	0
ENST00000313288	ENSG00000013810	TACC3	0	0
ENST00000314262	ENSG00000087269	NOP14	0	0
ENST00000314565	ENSG00000165714	LOH12CR1	0.013	0.046
ENST00000314797	ENSG00000181789	COPG1	0	0
ENST00000316084	ENSG00000198034	RPS4X	0.003	0.0149
ENST00000316448	ENSG00000179218	CALR	0.018	0.0595
ENST00000316788	ENSG00000177879	AP3S1	0	0
ENST00000319172	ENSG00000176142	TMEM39A	0.011	0.0418
ENST00000319357	ENSG00000164543	STK17A	0.017	0.0571
ENST00000320095	ENSG00000176845	METRNL	0.018	0.0595
ENST00000321562	ENSG00000141756	FKBP10	0.003	0.0149
ENST00000322203	ENSG00000198755	RPL10A	0.022	0.0696
ENST00000322563	ENSG00000085741	WNT11	0.026	0.0789
ENST00000324266	ENSG00000171853	TRAPPC12	0.003	0.0149
ENST00000324460	ENSG00000044574	HSPA5	0	0
ENST00000325094	ENSG00000109133	TMEM33	0.015	0.0512
ENST00000325642	ENSG00000100614	PPM1A	0.014	0.0488
ENST00000326199	ENSG00000124614	RPS10	0.038	0.1065
ENST00000326592	ENSG00000234769	WASH4P	0.008	0.0325
ENST00000326674	ENSG00000110536	PTPMT1	0.03	0.089
ENST00000327304	ENSG00000107371	EXOSC3	0	0
ENST00000329286	ENSG00000206418	RAB12	0.008	0.0325
ENST00000329397	ENSG00000184489	PTP4A3	0.003	0.0149
ENST00000329805	ENSG00000185156	MFSD6L	0.008	0.0325
ENST00000329957	ENSG00000182208	MOB2	0	0
ENST00000330479	ENSG00000183955	SETD8	0	0
ENST00000330877	ENSG00000185100	ADSSL1	0.001	0.0061
ENST00000330938	ENSG00000183255	PTTG1IP	0.012	0.0434
ENST00000331334	ENSG00000182512	GLRX5	0.004	0.019
ENST00000331427	ENSG00000183034	OTOP2	0	0
ENST00000331772	ENSG00000184719	RNLS	0.011	0.0418
ENST00000332160	ENSG00000185432	METTL7A	0.006	0.0264
ENST00000332598	ENSG00000184840	TMED9	0.037	0.1041
ENST00000333279	ENSG00000183831	ANKRD45	0.012	0.0434
ENST00000333896	ENSG00000115306	SPTBN1	0.001	0.0061
ENST00000334701	ENSG00000080824	HSP90AA1	0	0
ENST00000335464	ENSG00000109066	TMEM104	0.003	0.0149
ENST00000336868	ENSG00000167693	NXN	0	0
ENST00000339697	ENSG00000111897	SERINC1	0.043	0.1197
ENST00000341567	ENSG00000106609	TMEM248	0	0
ENST00000345042	ENSG00000144381	HSPD1	0.001	0.0061
ENST00000348831	ENSG00000197381	ADARB1	0.008	0.0325
ENST00000350028	ENSG00000100347	SAMM50	0.007	0.03
ENST00000350033	ENSG00000144524	COPS7B	0	0
ENST00000353258	ENSG00000006007	GDE1	0.028	0.084
ENST00000353487	ENSG00000157837	SPPL3	0.001	0.0061
ENST00000354666	ENSG00000197977	ELOVL2	0.002	0.0108
ENST00000354817	ENSG00000197601	FAR1	0.001	0.0061
ENST00000355081	ENSG00000179454	KLHL28	0	0
ENST00000355904	ENSG00000197265	GTF2E2	0.004	0.019
ENST00000357332	ENSG00000198356	ASNA1	0	0
ENST00000357780	ENSG00000110244	APOA4	0	0
ENST00000358207	ENSG00000138375	SMARCAL1	0.036	0.102
ENST00000359943	ENSG00000196937	FAM3C	0.001	0.0061
ENST00000360150	ENSG00000087502	ERGIC2	0.003	0.0149
ENST00000360803	ENSG00000107937	GTPBP4	0	0
ENST00000366560	ENSG00000091483	FH	0.012	0.0434
ENST00000366996	ENSG00000123684	LPGAT1	0.002	0.0108
ENST00000367434	ENSG00000162630	B3GALT2	0.033	0.0958
ENST00000367763	ENSG00000120370	GORAB	0.001	0.0061
ENST00000367833	ENSG00000143155	TIPRL	0	0
ENST00000368003	ENSG00000143222	UFC1	0	0
ENST00000368107	ENSG00000158716	DUSP23	0.002	0.0108
ENST00000368300	ENSG00000160789	LMNA	0	0
ENST00000368905	ENSG00000163156	SCNM1	0	0
ENST00000369110	ENSG00000085377	PREP	0	0
ENST00000369622	ENSG00000135316	SYNCRIP	0.034	0.0984
ENST00000370823	ENSG00000101181	MTG2	0.002	0.0108
ENST00000370828	ENSG00000076716	GPC4	0.015	0.0512
ENST00000370873	ENSG00000101182	PSMA7	0.014	0.0488
ENST00000370944	ENSG00000118454	ANKRD13C	0.002	0.0108
ENST00000371331	ENSG00000116205	TCEANC2	0	0
ENST00000371588	ENSG00000000419	DPM1	0.002	0.0108
ENST00000371942	ENSG00000148300	REXO4	0.001	0.0061
ENST00000372014	ENSG00000180992	MRPL14	0.032	0.0943
ENST00000372025	ENSG00000159596	TMEM69	0.033	0.0958
ENST00000372172	ENSG00000126107	HECTD3	0.002	0.0108
ENST00000372389	ENSG00000171453	POLR1C	0.002	0.0108
ENST00000372525	ENSG00000164008	C1orf50	0.002	0.0108
ENST00000372569	ENSG00000146215	CRIP3	0	0
ENST00000373116	ENSG00000116898	MRPS15	0.002	0.0108
ENST00000373218	ENSG00000148730	EIF4EBP2	0.008	0.0325
ENST00000373337	ENSG00000243749	ZMYM6NB	0	0
ENST00000373548	ENSG00000116478	HDAC1	0.007	0.03
ENST00000374050	ENSG00000136888	ATP6V1G1	0	0
ENST00000374338	ENSG00000157978	LDLRAP1	0.001	0.0061
ENST00000375006	ENSG00000158571	PFKFB1	0.023	0.0719
ENST00000376588	ENSG00000135069	PSAT1	0	0
ENST00000376957	ENSG00000116649	SRM	0.013	0.046
ENST00000377710	ENSG00000125871	MGME1	0.005	0.0228
ENST00000378045	ENSG00000069509	FUNDC1	0.006	0.0264
ENST00000378204	ENSG00000182197	EXT1	0.025	0.0767
ENST00000378364	ENSG00000198931	APRT	0.013	0.046
ENST00000379380	ENSG00000186687	LYRM7	0.015	0.0512
ENST00000379887	ENSG00000166233	ARIH1	0	0
ENST00000380842	ENSG00000132963	POMP	0.002	0.0108
ENST00000381519	ENSG00000214026	MRPL23	0	0
ENST00000382172	ENSG00000027001	MIPEP	0.011	0.0418
ENST00000382754	ENSG00000150456	N6AMT2	0.021	0.0678
ENST00000383791	ENSG00000131370	SH3BP5	0.03	0.089
ENST00000392325	ENSG00000141580	WDR45B	0.031	0.0916
ENST00000393218	ENSG00000100600	LGMN	0	0
ENST00000393349	ENSG00000071051	NCK2	0.019	0.0615
ENST00000394231	ENSG00000141741	MIEN1	0.007	0.03
ENST00000394339	ENSG00000164056	SPRY1	0.003	0.0149
ENST00000394712	ENSG00000126804	ZBTB1	0.002	0.0108
ENST00000395048	ENSG00000140465	CYP1A1	0	0
ENST00000396014	ENSG00000197006	METTL9	0	0
ENST00000396774	ENSG00000047249	ATP6V1H	0	0
ENST00000397195	ENSG00000007168	PAFAH1B1	0.006	0.0264
ENST00000397356	ENSG00000063854	HAGH	0	0
ENST00000398805	ENSG00000119471	HSDL2	0	0
ENST00000398947	ENSG00000164134	NAA15	0	0
ENST00000399697	ENSG00000186184	POLR1D	0.005	0.0228
ENST00000403707	ENSG00000099899	TRMT2A	0.003	0.0149
ENST00000405591	ENSG00000122033	MTIF3	0.019	0.0615
ENST00000406452	ENSG00000176623	RMDN1	0.003	0.0149
ENST00000406957	ENSG00000082898	XPO1	0	0
ENST00000407193	ENSG00000164587	RPS14	0	0
ENST00000409512	ENSG00000115919	KYNU	0.001	0.0061
ENST00000410080	ENSG00000196504	PRPF40A	0.009	0.036
ENST00000417775	ENSG00000116791	CRYZ	0	0
ENST00000420343	ENSG00000155868	MED7	0.019	0.0615
ENST00000420696	ENSG00000185630	PBX1	0	0
ENST00000423777	ENSG00000169136	ATF5	0	0
ENST00000427159	ENSG00000108592	FTSJ3	0.017	0.0571
ENST00000434422	ENSG00000161800	RACGAP1	0.043	0.1197
ENST00000438097	ENSG00000114062	UBE3A	0.002	0.0108
ENST00000445930	ENSG00000100519	PSMC6	0	0
ENST00000448108	ENSG00000166012	TAF1D	0.012	0.0434
ENST00000448196	ENSG00000235758	AGPAT1	0.005	0.0228
ENST00000452906	ENSG00000181061	HIGD1A	0.005	0.0228
ENST00000453489	ENSG00000105701	FKBP8	0	0
ENST00000455523	ENSG00000161048	NAPEPLD	0.003	0.0149
ENST00000455915	ENSG00000100401	RANGAP1	0.027	0.0816
ENST00000457167	ENSG00000168259	DNAJC7	0	0
ENST00000457382	ENSG00000226916	WDR46	0.035	0.1005
ENST00000457654	ENSG00000108671	PSMD11	0	0
ENST00000460469	ENSG00000169251	NMD3	0	0
ENST00000465513	ENSG00000144843	ADPRH	0.001	0.0061
ENST00000466499	ENSG00000134001	EIF2S1	0.036	0.102
ENST00000481034	ENSG00000108010	GLRX3	0.001	0.0061
ENST00000488176	ENSG00000117543	DPH5	0	0
ENST00000491415	ENSG00000117597	DIEXF	0	0
ENST00000500728	ENSG00000163956	LRPAP1	0.015	0.0512
ENST00000507110	ENSG00000112996	MRPS30	0.009	0.036
ENST00000524851	ENSG00000149273	RPS3	0.001	0.0061
ENST00000526991	ENSG00000255112	CHMP1B	0	0
ENST00000529196	ENSG00000134910	STT3A	0	0
ENST00000533217	ENSG00000177105	RHOG	0	0
ENST00000534844	ENSG00000076924	XAB2	0.008	0.0325
ENST00000540361	ENSG00000011405	PIK3C2A	0.001	0.0061
ENST00000540933	ENSG00000089597	GANAB	0.006	0.0264
ENST00000544171	ENSG00000166192	SENP8	0.022	0.0696
ENST00000545606	ENSG00000111530	CAND1	0	0
ENST00000564079	ENSG00000137822	TUBGCP4	0.005	0.0228
ENST00000573306	ENSG00000262911	DNAJC28	0	0
ENST00000574214	ENSG00000273224	PRPF31	0	0
ENST00000582539	ENSG00000153339	TRAPPC8	0	0
ENST00000583011	ENSG00000161970	RPL26	0	0
ENST00000583931	ENSG00000265346		0.015	0.0512
ENST00000586027	ENSG00000123159	GIPC1	0.012	0.0434
ENST00000588695	ENSG00000127445	PIN1	0.001	0.0061
ENST00000589913	ENSG00000131469	RPL27	0.013	0.046
ENST00000593628	ENSG00000268829		0.018	0.0595
ENST00000595090	ENSG00000183207	RUVBL2	0	0
ENST00000597436	ENSG00000007080	CCDC124	0.006	0.0264
ENST00000599356	ENSG00000268103	FMR1	0.001	0.0061
ENST00000599612	ENSG00000254858	MPV17L2	0.044	0.1217
ENST00000600449	ENSG00000269556		0.002	0.0108
ENST00000601896	ENSG00000268512	CETN2	0	0
ENST00000602067	ENSG00000269698	WDR45	0.019	0.0615
ENST00000602402	ENSG00000102580	DNAJC3	0.005	0.0228
ENST00000604343	ENSG00000270349	RGN	0	0
ENST00000609693	ENSG00000272881	RABAC1	0.001	0.0061
