# Supplementary material for: Molecular convergent and parallel evolution among four high-elevation anuran species from the Tibetan region
Source: BMC Genomics. 2020 Nov 27;21:839. doi: 10.1186/s12864-020-07269-4 (PMC7694343; doi:10.1186/s12864-020-07269-4)
Supplement: Supplementary file 7 — Additional file 7: Table S6. List of amino acid sites that were subjected to positive selection. [file 12864_2020_7269_MOESM7_ESM.xlsx]

## Sheet: 工作表 1 - sp13_hyphy_meme_converg
Table S6. List of amino acid sites that were subjected to positive selection. Only genes that have convergent or parallel sites were subjected to the test (mixed effects model of evolution; MEME in HyPhy).
ensembl_transcript_id	ensembl_gene_id	hgnc_symbol	codon_position	is convergent site?	lineages	p_value
ENST00000221418	ENSG00000104823	ECH1	266	no	Scutiger boulengeri	0.0259
ENST00000245046	ENSG00000125037	EMC3	231	no	Nanorana parkeri	0.0103
ENST00000248935	ENSG00000184674	GSTT1	123	no	Bufo tibetanus	0.0359
ENST00000253039	ENSG00000130741	EIF2S3	24	no	Scutiger boulengeri	0.0103
ENST00000259457	ENSG00000136930	PSMB7	260	no	Rana kukunoris	0.0166
ENST00000260665	ENSG00000138095	LRPPRC	114	no	Scutiger boulengeri	0.0131
ENST00000278412	ENSG00000149136	SSRP1	159	no	Rana kukunoris	0.0031
ENST00000278412	ENSG00000149136	SSRP1	333	no	Scutiger boulengeri	0.0138
ENST00000286788	ENSG00000156261	CCT8	422	no	Scutiger boulengeri	0.0434
ENST00000289371	ENSG00000158417	EIF5B	19	no	Scutiger boulengeri	0.0363
ENST00000289371	ENSG00000158417	EIF5B	443	no	Nanorana parkeri	0.0065
ENST00000296511	ENSG00000164111	ANXA5	141	yes (S --> A)	Bufo tibetanus, Scutiger boulengeri	0.0044
ENST00000297785	ENSG00000165092	ALDH1A1	368	no	Rana kukunoris	0.0467
ENST00000313288	ENSG00000013810	TACC3	42	no	Nanorana parkeri	0.0432
ENST00000334701	ENSG00000080824	HSP90AA1	202	no	Scutiger boulengeri	0.0014
ENST00000343262	ENSG00000140988	RPS2	48	yes (S --> T)	Nanorana parkeri, Scutiger boulengeri	0.0212
ENST00000343262	ENSG00000140988	RPS2	231	no	Scutiger boulengeri	0.0129
ENST00000357685	ENSG00000197580	BCO2	250	no	Bufo tibetanus	0.0346
ENST00000376387	ENSG00000125304	TM9SF2	228	no	Rana kukunoris	0.0405
ENST00000376387	ENSG00000125304	TM9SF2	64	yes (I --> L)	Bufo tibetanus, Rana kukunoris	0.0395
ENST00000379715	ENSG00000124802	EEF1E1	136	no	Nanorana parkeri	0.0309
ENST00000398409	ENSG00000101439	CST3	107	no	Scutiger boulengeri	0.046
ENST00000491415	ENSG00000117597	DIEXF	219	no	Bufo tibetanus	0.0171
ENST00000491415	ENSG00000117597	DIEXF	275	no	Nanorana parkeri	0.005
ENST00000535679	ENSG00000138068	SULT6B1	173	no	Bufo tibetanus, Scutiger boulengeri	0.0475
ENST00000593628	ENSG00000268829		368	no	Bufo tibetanus	0.0268
ENST00000600449	ENSG00000269556		53	no	Nanorana parkeri	0.0382
ENST00000608215	ENSG00000272852	RPS19	139	no	Nanorana parkeri	0.0001
ENST00000608215	ENSG00000272852	RPS19	140	no	Nanorana parkeri	0.0068
