# Supplementary material for: Molecular convergent and parallel evolution among four high-elevation anuran species from the Tibetan region
Source: BMC Genomics. 2020 Nov 27;21:839. doi: 10.1186/s12864-020-07269-4 (PMC7694343; doi:10.1186/s12864-020-07269-4)
Supplement: Supplementary file 8 — Additional file 8: Table S7. Results from enrichment analysis of convergent and parallel genes based on dataset 1. [file 12864_2020_7269_MOESM8_ESM.xlsx]

## Sheet: MF
Table S7. Results from enrichment analysis of convergent and parallel genes detected from dataset 1. MF=molecular function; BP=biological process.
Part 1. Enriched functional categories in molecular function of convergent and parallel genes among high elevation anuran species
ID	Description	GeneRatio	BgRatio	pvalue	p.adjust	qvalue	geneID	Count
GO:0031625	ubiquitin protein ligase binding	5/48	270/16969	0.000962206	0.0449764	0.0319427	LRPPRC/DNAJA1/HSP90AA1/RPL5/TMBIM6	5
GO:0003735	structural constituent of ribosome	4/48	157/16969	0.000999806	0.0449764	0.0319427	RPLP0/RPS2/RPL5/RPS19	4
GO:0044389	ubiquitin-like protein ligase binding	5/48	286/16969	0.00124324	0.0449764	0.0319427	LRPPRC/DNAJA1/HSP90AA1/RPL5/TMBIM6	5
GO:0017134	fibroblast growth factor binding	2/48	21/16969	0.00158989	0.0449764	0.0319427	RPS2/RPS19	2
GO:0050750	low-density lipoprotein particle receptor binding	2/48	21/16969	0.00158989	0.0449764	0.0319427	DNAJA1/LDLRAP1	2
GO:0030159	receptor signaling complex scaffold activity	2/48	22/16969	0.00174573	0.0449764	0.0319427	LDLRAP1/NCK2	2
GO:0004857	enzyme inhibitor activity	5/48	332/16969	0.00239057	0.0449764	0.0319427	ANXA5/ABCE1/RPL5/CST3/TMBIM6	5
GO:0005544	calcium-dependent phospholipid binding	2/48	26/16969	0.00243848	0.0449764	0.0319427	ANXA3/ANXA5	2
GO:0070325	lipoprotein particle receptor binding	2/48	26/16969	0.00243848	0.0449764	0.0319427	DNAJA1/LDLRAP1	2

## Sheet: BP
Part 2. Enriched functional categories in biological process of convergent and parallel genes among high elevation anuran species
ID	Description	GeneRatio	BgRatio	pvalue	p.adjust	qvalue	geneID	Count
GO:0006413	translational initiation	7/48	183/17913	5.35278e-07	0.000550217	0.000470238	RPLP0/EIF2S3/EIF5B/RPS2/RPL5/NCK2/RPS19	7
GO:0042254	ribosome biogenesis	7/48	202/17913	1.04011e-06	0.000550217	0.000470238	EIF4A3/RPS2/RPL5/GLUL/NMD3/MPV17L2/RPS19	7
GO:0022613	ribonucleoprotein complex biogenesis	8/48	381/17913	6.98073e-06	0.00246187	0.00210402	EIF4A3/HSP90AA1/RPS2/RPL5/GLUL/NMD3/MPV17L2/RPS19	8
GO:0000184	nuclear-transcribed mRNA catabolic process, nonsense-mediated decay	5/48	118/17913	1.55551e-05	0.00411432	0.00351627	RPLP0/EIF4A3/RPS2/RPL5/RPS19	5
GO:0070972	protein localization to endoplasmic reticulum	5/48	128/17913	2.30554e-05	0.00423784	0.00362183	RPLP0/RPS2/RPL5/ANKRD13C/RPS19	5
GO:0072594	establishment of protein localization to organelle	8/48	452/17913	2.40331e-05	0.00423784	0.00362183	ECH1/RPLP0/CCT8/DNAJA1/HSP90AA1/RPS2/RPL5/RPS19	8
GO:0042255	ribosome assembly	3/48	26/17913	4.49587e-05	0.00679519	0.00580745	RPL5/MPV17L2/RPS19	3
GO:0006401	RNA catabolic process	7/48	368/17913	5.20063e-05	0.00687784	0.00587808	RPLP0/PSMB7/LRPPRC/EIF4A3/RPS2/RPL5/RPS19	7
GO:0006614	SRP-dependent cotranslational protein targeting to membrane	4/48	103/17913	0.000165156	0.0174778	0.0149372	RPLP0/RPS2/RPL5/RPS19	4
GO:0000956	nuclear-transcribed mRNA catabolic process	5/48	197/17913	0.000178347	0.0174778	0.0149372	RPLP0/EIF4A3/RPS2/RPL5/RPS19	5
GO:0006613	cotranslational protein targeting to membrane	4/48	106/17913	0.000184479	0.0174778	0.0149372	RPLP0/RPS2/RPL5/RPS19	4
GO:0045047	protein targeting to ER	4/48	108/17913	0.000198236	0.0174778	0.0149372	RPLP0/RPS2/RPL5/RPS19	4
GO:0072599	establishment of protein localization to endoplasmic reticulum	4/48	112/17913	0.000227948	0.0185514	0.0158548	RPLP0/RPS2/RPL5/RPS19	4
GO:0045727	positive regulation of translation	4/48	117/17913	0.000269443	0.0191601	0.016375	EIF4A3/RPL5/NCK2/MPV17L2	4
GO:0006402	mRNA catabolic process	6/48	338/17913	0.000271646	0.0191601	0.016375	RPLP0/PSMB7/EIF4A3/RPS2/RPL5/RPS19	6
GO:0006605	protein targeting	6/48	364/17913	0.00040342	0.0266761	0.0227985	ECH1/RPLP0/HSP90AA1/RPS2/RPL5/RPS19	6
GO:0097201	negative regulation of transcription from RNA polymerase II promoter in response to stress	2/48	12/17913	0.000456178	0.0283904	0.0242636	NCK2/TMBIM6	2
GO:0034250	positive regulation of cellular amide metabolic process	4/48	140/17913	0.000532605	0.0313054	0.0267549	EIF4A3/RPL5/NCK2/MPV17L2	4
GO:1902570	protein localization to nucleolus	2/48	14/17913	0.000626824	0.0337273	0.0288247	GLUL/NMD3	2
GO:0006417	regulation of translation	6/48	397/17913	0.000637567	0.0337273	0.0288247	LRPPRC/EIF4A3/EIF5B/RPL5/NCK2/MPV17L2	6
GO:0006364	rRNA processing	4/48	154/17913	0.000761729	0.0383766	0.0327982	EIF4A3/RPS2/RPL5/RPS19	4
GO:0006986	response to unfolded protein	4/48	161/17913	0.000899131	0.04324	0.0369547	DNAJA1/HSP90AA1/NCK2/TMBIM6	4
GO:0090150	establishment of protein localization to membrane	5/48	287/17913	0.000993822	0.0454104	0.0388096	RPLP0/HSP90AA1/RPS2/RPL5/RPS19	5
GO:0006612	protein targeting to membrane	4/48	167/17913	0.0010301	0.0454104	0.0388096	RPLP0/RPS2/RPL5/RPS19	4
GO:0032069	regulation of nuclease activity	2/48	19/17913	0.00116785	0.0466017	0.0398278	ABCE1/TMBIM6	2
GO:0035966	response to topologically incorrect protein	4/48	175/17913	0.0012249	0.0466017	0.0398278	DNAJA1/HSP90AA1/NCK2/TMBIM6	4
GO:0034248	regulation of cellular amide metabolic process	6/48	452/17913	0.00124888	0.0466017	0.0398278	LRPPRC/EIF4A3/EIF5B/RPL5/NCK2/MPV17L2	6
GO:0006457	protein folding	4/48	176/17913	0.00125094	0.0466017	0.0398278	CCT8/DNAJA1/HSP90AA1/PPIL2	4
GO:0019083	viral transcription	4/48	177/17913	0.00127736	0.0466017	0.0398278	RPLP0/RPS2/RPL5/RPS19	4
