# Supplementary material for: Molecular convergent and parallel evolution among four high-elevation anuran species from the Tibetan region
Source: BMC Genomics. 2020 Nov 27;21:839. doi: 10.1186/s12864-020-07269-4 (PMC7694343; doi:10.1186/s12864-020-07269-4)
Supplement: Supplementary file 9 — Additional file 9: Table S8. Results from enrichment analysis of convergent and parallel genes based on dataset 2–7. [file 12864_2020_7269_MOESM9_ESM.xlsx]

## Sheet: MF
Table S8. Results from enrichment analysis of convergent and parallel genes detected from datasets 2-7. MF=molecular function; BP=biological process.
Part 1. Enriched functional categories in molecular function of convergent and parallel genes among high elevation anuran species
	ID	Description	GeneRatio	BgRatio	pvalue	p.adjust	qvalue	geneID	Count
GO:0008097	GO:0008097	5S rRNA binding	3/137	10/17632	5.29e-05	0.0117077	0.0106524	TST/RPL5/EEF2	3
GO:0043021	GO:0043021	ribonucleoprotein complex binding	7/137	128/17632	6.34e-05	0.0117077	0.0106524	ABCE1/NMD3/NAA15/SNRPB2/NEMF/EEF2/EIF4A3	7
GO:0031625	GO:0031625	ubiquitin protein ligase binding	10/137	286/17632	8.07e-05	0.0117077	0.0106524	CUL3/TMBIM6/HSPD1/GPI/HSP90AA1/YWHAZ/RPL5/TRIB1/LRPPRC/PRKAR2A	10
GO:0044389	GO:0044389	ubiquitin-like protein ligase binding	10/137	301/17632	0.000123005	0.0133768	0.012171	CUL3/TMBIM6/HSPD1/GPI/HSP90AA1/YWHAZ/RPL5/TRIB1/LRPPRC/PRKAR2A	10
GO:0003735	GO:0003735	structural constituent of ribosome	8/137	200/17632	0.000170779	0.0148578	0.0135185	RPL35/RPLP2/RPS2/RPLP0/RPS27/RPL5/RPS16/RPS19	8
GO:0016903	GO:0016903	oxidoreductase activity, acting on the aldehyde or oxo group of donors	4/137	44/17632	0.000372087	0.0269763	0.0245447	ALDH2/AOX1/BCKDHB/ALDH1A1	4
GO:0004857	GO:0004857	enzyme inhibitor activity	10/137	371/17632	0.000648042	0.0389082	0.0354011	ABCE1/TMBIM6/CSTB/ANXA3/ANXA5/UGT1A1/RPL5/TRIB1/PRKAR2A/C3	10
GO:0016887	GO:0016887	ATPase activity	11/137	445/17632	0.000715553	0.0389082	0.0354011	CCT8/ABCE1/ASCC3/PSMD6/HSPD1/RUVBL2/ANXA5/DHX38/HSP90AA1/ATP6V1C1/EIF4A3	11
GO:0051287	GO:0051287	NAD binding	4/137	55/17632	0.000875153	0.0416712	0.037915	ALDH2/AOX1/UGDH/ALDH1A1	4
GO:0045296	GO:0045296	cadherin binding	9/137	323/17632	0.000957958	0.0416712	0.037915	CCT8/RPS2/EIF2S3/SNX2/YWHAZ/PFKP/HDLBP/EEF2/SPTBN1	9

## Sheet: BP
Part 2. Enriched functional categories in biological process of convergent and parallel genes among high elevation anuran species
	ID	Description	GeneRatio	BgRatio	pvalue	p.adjust	qvalue	geneID	Count
GO:0006413	GO:0006413	translational initiation	13/137	194/18493	2.13583e-09	5.23705e-06	4.82698e-06	RPL35/ABCE1/EIF3B/RPLP2/NCK2/RPS2/EIF2S3/RPLP0/RPS27/EIF5B/RPL5/RPS16/RPS19	13
GO:0000184	GO:0000184	nuclear-transcribed mRNA catabolic process, nonsense-mediated decay	10/137	120/18493	2.07762e-08	2.54717e-05	2.34771e-05	RPL35/RPLP2/RPS2/RPLP0/RPS27/PPP2R2A/RPL5/RPS16/EIF4A3/RPS19	10
GO:0070972	GO:0070972	protein localization to endoplasmic reticulum	10/137	146/18493	1.34605e-07	0.000110017	0.000101402	RPL35/RPLP2/RPS2/RPLP0/KDELR2/ANKRD13C/RPS27/RPL5/RPS16/RPS19	10
GO:0006401	GO:0006401	RNA catabolic process	14/137	340/18493	2.38212e-07	0.000146024	0.00013459	RPL35/RPLP2/RBM24/RPS2/RPLP0/RPS27/YWHAZ/ERN1/PPP2R2A/RPL5/RPS16/LRPPRC/EIF4A3/RPS19	14
GO:0006402	GO:0006402	mRNA catabolic process	13/137	307/18493	4.78369e-07	0.000234592	0.000216223	RPL35/RPLP2/RBM24/RPS2/RPLP0/RPS27/YWHAZ/ERN1/PPP2R2A/RPL5/RPS16/EIF4A3/RPS19	13
GO:0006605	GO:0006605	protein targeting	15/137	424/18493	6.02351e-07	0.000246161	0.000226886	RPL35/PECR/HSPD1/RPLP2/RPS2/CRAT/RPLP0/HSP90AA1/RPS27/YWHAZ/GRPEL1/RPL5/ECH1/RPS16/RPS19	15
GO:0006614	GO:0006614	SRP-dependent cotranslational protein targeting to membrane	8/137	105/18493	1.12599e-06	0.000394418	0.000363533	RPL35/RPLP2/RPS2/RPLP0/RPS27/RPL5/RPS16/RPS19	8
GO:0006613	GO:0006613	cotranslational protein targeting to membrane	8/137	109/18493	1.49664e-06	0.000458721	0.000422801	RPL35/RPLP2/RPS2/RPLP0/RPS27/RPL5/RPS16/RPS19	8
GO:0045047	GO:0045047	protein targeting to ER	8/137	117/18493	2.55644e-06	0.000696487	0.00064195	RPL35/RPLP2/RPS2/RPLP0/RPS27/RPL5/RPS16/RPS19	8
GO:0072599	GO:0072599	establishment of protein localization to endoplasmic reticulum	8/137	121/18493	3.29042e-06	0.000738831	0.000680978	RPL35/RPLP2/RPS2/RPLP0/RPS27/RPL5/RPS16/RPS19	8
GO:0000956	GO:0000956	nuclear-transcribed mRNA catabolic process	10/137	207/18493	3.3145e-06	0.000738831	0.000680978	RPL35/RPLP2/RPS2/RPLP0/RPS27/PPP2R2A/RPL5/RPS16/EIF4A3/RPS19	10
GO:0022613	GO:0022613	ribonucleoprotein complex biogenesis	14/137	485/18493	1.5032e-05	0.00307154	0.00283102	RPL35/ABCE1/NMD3/EIF3B/RPS2/EIF2S3/RPLP0/RUVBL2/HSP90AA1/RPS27/RPL5/RPS16/EIF4A3/RPS19	14
GO:0090150	GO:0090150	establishment of protein localization to membrane	11/137	317/18493	2.45589e-05	0.00463218	0.00426947	RPL35/RPLP2/RPS2/RPLP0/HSP90AA1/RPS27/YWHAZ/RPL5/RPS16/SPTBN1/RPS19	11
GO:0042254	GO:0042254	ribosome biogenesis	10/137	282/18493	4.84597e-05	0.00848738	0.00782278	RPL35/ABCE1/NMD3/RPS2/RPLP0/RPS27/RPL5/RPS16/EIF4A3/RPS19	10
GO:0006403	GO:0006403	RNA localization	9/137	231/18493	5.68172e-05	0.00928772	0.00856046	CCT8/ABCE1/NMD3/ZC3H3/RUVBL2/TST/DHX38/LRPPRC/EIF4A3	9
GO:0002181	GO:0002181	cytoplasmic translation	6/137	93/18493	6.65552e-05	0.0101996	0.00940092	EIF3B/RBM24/EIF2S3/RPLP0/DPH3/EEF2	6
GO:0044282	GO:0044282	small molecule catabolic process	12/137	431/18493	8.86406e-05	0.0127851	0.011784	PECR/ALDH2/CRAT/BCKDHB/HSD3B7/TST/GPI/ALDH1A1/PFKP/ECH1/GLUL/PGK1	12
GO:0006612	GO:0006612	protein targeting to membrane	8/137	198/18493	0.000115294	0.0157056	0.0144758	RPL35/RPLP2/RPS2/RPLP0/RPS27/RPL5/RPS16/RPS19	8
GO:0006417	GO:0006417	regulation of translation	11/137	402/18493	0.000204227	0.026356	0.0242923	EIF3B/RBM24/NCK2/DPH3/EIF5B/RPL5/NEMF/EEF2/LRPPRC/EIF4A3/RHOA	11
