# Supplementary material for: Molecular convergent and parallel evolution among four high-elevation anuran species from the Tibetan region
Source: BMC Genomics. 2020 Nov 27;21:839. doi: 10.1186/s12864-020-07269-4 (PMC7694343; doi:10.1186/s12864-020-07269-4)
Supplement: Supplementary file 10 — Additional file 10: Table S9. Results from enrichment analysis of fast evolving genes (FEGs). [file 12864_2020_7269_MOESM10_ESM.xlsx]

## Sheet: highfrog_fast_q_sign_BP_enrichm
Table S9. Results from enrichment analysis of fast evolving genes (FEGs).
Part 1. Enriched functional categories in biological processes of fast evolving genes among high elevation anuran species
ID	Description	GeneRatio	BgRatio	pvalue	p.adjust	qvalue	geneID	Count
GO:0022613	ribonucleoprotein complex biogenesis	24/212	443/16991	1.62392e-09	4.43818e-06	3.92305e-06	RPS4X/MTG2/ABCE1/NMD3/KRR1/RIOK2/CNOT2/MRPS9/SLU7/DIEXF/RPL26/EXOSC3/HSP90AA1/NOP14/GTPBP4/WDR37/RPS14/RPL27/RPS3/RPS12/METTL16/DDX23/XPO1/PRPF31	24
GO:0042254	ribosome biogenesis	19/212	312/16991	1.39077e-08	1.90049e-05	1.6799e-05	RPS4X/MTG2/ABCE1/NMD3/KRR1/RIOK2/MRPS9/DIEXF/RPL26/EXOSC3/NOP14/GTPBP4/WDR37/RPS14/RPL27/RPS3/RPS12/METTL16/XPO1	19
GO:0031396	regulation of protein ubiquitination	17/212	260/16991	2.94332e-08	2.68137e-05	2.37015e-05	HSPA5/PSMA7/UBE3A/LATS1/PSMD6/GCLC/PIN1/PTTG1IP/HSP90AA1/GTPBP4/PSMC1/PSMD2/RPS3/NXN/PSMD11/PSMC3/PSMC6	17
GO:0044839	cell cycle G2/M phase transition	16/212	242/16991	6.53303e-08	4.46369e-05	3.9456e-05	PSMA7/LATS1/PSMD6/YWHAG/SYF2/TUBG1/HSP90AA1/ATF5/PSMC1/PSMD2/PSMD11/PSMC3/PSMC6/PAFAH1B1/PBX1/CETN2	16
GO:1903320	regulation of protein modification by small protein conjugation or removal	17/212	282/16991	9.60169e-08	5.24829e-05	4.63913e-05	HSPA5/PSMA7/UBE3A/LATS1/PSMD6/GCLC/PIN1/PTTG1IP/HSP90AA1/GTPBP4/PSMC1/PSMD2/RPS3/NXN/PSMD11/PSMC3/PSMC6	17
GO:0000086	G2/M transition of mitotic cell cycle	15/212	233/16991	2.40804e-07	9.40169e-05	8.31047e-05	PSMA7/LATS1/PSMD6/YWHAG/SYF2/TUBG1/HSP90AA1/PSMC1/PSMD2/PSMD11/PSMC3/PSMC6/PAFAH1B1/PBX1/CETN2	15
GO:0006457	protein folding	15/212	233/16991	2.40804e-07	9.40169e-05	8.31047e-05	HSPA5/PPID/FKBP8/HSPD1/LMAN1/AIP/RUVBL2/PDIA3/GANAB/HSP90AA1/HSPA9/PSMC1/FKBP10/DNAJC7/ERP44	15
GO:0006364	rRNA processing	15/212	255/16991	7.62753e-07	0.000260575	0.000230331	RPS4X/KRR1/RIOK2/MRPS9/DIEXF/RPL26/EXOSC3/NOP14/GTPBP4/WDR37/RPS14/RPL27/RPS3/RPS12/METTL16	15
GO:1903362	regulation of cellular protein catabolic process	15/212	260/16991	9.74264e-07	0.00027854	0.000246211	PSMA7/UBE3A/LATS1/PSMD6/GCLC/PTTG1IP/ARIH1/PSMC1/PSMD2/PSMD11/GIPC1/PSMC3/PSMC6/RGN/FMR1	15
GO:0031397	negative regulation of protein ubiquitination	11/212	136/16991	1.09723e-06	0.00027854	0.000246211	PSMA7/PSMD6/GCLC/GTPBP4/PSMC1/PSMD2/RPS3/NXN/PSMD11/PSMC3/PSMC6	11
GO:1902750	negative regulation of cell cycle G2/M phase transition	9/212	85/16991	1.12109e-06	0.00027854	0.000246211	PSMA7/PSMD6/SYF2/ATF5/PSMC1/PSMD2/PSMD11/PSMC3/PSMC6	9
GO:1903050	regulation of proteolysis involved in cellular protein catabolic process	14/212	236/16991	1.62843e-06	0.000370875	0.000327829	PSMA7/UBE3A/LATS1/PSMD6/GCLC/ARIH1/PSMC1/PSMD2/PSMD11/GIPC1/PSMC3/PSMC6/RGN/FMR1	14
GO:0010608	posttranscriptional regulation of gene expression	20/212	469/16991	1.81568e-06	0.000381711	0.000337407	RPS4X/PSMA7/MTG2/PSMD6/CNOT2/EIF4EBP2/RPL26/EXOSC3/DNAJC3/EIF5B/PSMC1/RPS14/PSMD2/RPS3/PSMD11/PSMC3/PSMC6/LRPPRC/XPO1/FMR1	20
GO:1903321	negative regulation of protein modification by small protein conjugation or removal	11/212	145/16991	2.06739e-06	0.000403583	0.000356741	PSMA7/PSMD6/GCLC/GTPBP4/PSMC1/PSMD2/RPS3/NXN/PSMD11/PSMC3/PSMC6	11
GO:1902749	regulation of cell cycle G2/M phase transition	10/212	122/16991	3.02304e-06	0.000550798	0.000486868	PSMA7/PSMD6/SYF2/ATF5/PSMC1/PSMD2/PSMD11/PSMC3/PSMC6/PBX1	10
GO:0016072	rRNA metabolic process	15/212	288/16991	3.46336e-06	0.000591585	0.000522922	RPS4X/KRR1/RIOK2/MRPS9/DIEXF/RPL26/EXOSC3/NOP14/GTPBP4/WDR37/RPS14/RPL27/RPS3/RPS12/METTL16	15
GO:0070972	protein localization to endoplasmic reticulum	10/212	127/16991	4.34556e-06	0.000629009	0.000556002	RPS4X/HSPA5/RPL26/PDIA3/KDELR2/ANKRD13C/RPS14/RPL27/RPS3/RPS12	10
GO:0035437	maintenance of protein localization in endoplasmic reticulum	4/212	10/16991	4.66502e-06	0.000629009	0.000556002	HSPA5/PDIA3/KDELR2/ANKRD13C	4
GO:0045899	positive regulation of RNA polymerase II transcriptional preinitiation complex assembly	4/212	10/16991	4.66502e-06	0.000629009	0.000556002	CAND1/PSMC1/PSMC3/PSMC6	4
GO:0002479	antigen processing and presentation of exogenous peptide antigen via MHC class I, TAP-dependent	8/212	76/16991	4.68782e-06	0.000629009	0.000556002	PSMA7/PSMD6/PDIA3/PSMC1/PSMD2/PSMD11/PSMC3/PSMC6	8
GO:0006413	translational initiation	12/212	190/16991	4.83322e-06	0.000629009	0.000556002	RPS4X/ABCE1/EIF4EBP2/EIF2S3/RPL26/DNAJC3/EIF5B/RPS14/RPL27/RPS3/RPS12/FMR1	12
GO:1903364	positive regulation of cellular protein catabolic process	12/212	191/16991	5.10137e-06	0.000633729	0.000560174	PSMA7/PSMD6/GCLC/PTTG1IP/ARIH1/PSMC1/PSMD2/PSMD11/PSMC3/PSMC6/RGN/FMR1	12
GO:0042590	antigen processing and presentation of exogenous peptide antigen via MHC class I	8/212	79/16991	6.28174e-06	0.000696228	0.000615419	PSMA7/PSMD6/PDIA3/PSMC1/PSMD2/PSMD11/PSMC3/PSMC6	8
GO:0061418	regulation of transcription from RNA polymerase II promoter in response to hypoxia	8/212	79/16991	6.28174e-06	0.000696228	0.000615419	PSMA7/PSMD6/HIGD1A/PSMC1/PSMD2/PSMD11/PSMC3/PSMC6	8
GO:0042176	regulation of protein catabolic process	17/212	382/16991	6.36872e-06	0.000696228	0.000615419	PSMA7/UBE3A/LATS1/PSMD6/GCLC/PIN1/PTTG1IP/ARIH1/PSMC1/PSMD2/PSMD11/GIPC1/PSMC3/PSMC6/XPO1/RGN/FMR1	17
GO:2000058	regulation of protein ubiquitination involved in ubiquitin-dependent protein catabolic process	9/212	106/16991	7.1338e-06	0.000749872	0.000662837	PSMA7/UBE3A/LATS1/PSMD6/PSMC1/PSMD2/PSMD11/PSMC3/PSMC6	9
GO:0010972	negative regulation of G2/M transition of mitotic cell cycle	8/212	83/16991	9.10071e-06	0.000920871	0.000813988	PSMA7/PSMD6/SYF2/PSMC1/PSMD2/PSMD11/PSMC3/PSMC6	8
GO:0043488	regulation of mRNA stability	10/212	140/16991	1.03579e-05	0.000920871	0.000813988	PSMA7/PSMD6/EXOSC3/PSMC1/PSMD2/PSMD11/PSMC3/PSMC6/XPO1/FMR1	10
GO:0006521	regulation of cellular amino acid metabolic process	7/212	61/16991	1.05066e-05	0.000920871	0.000813988	PSMA7/PSMD6/PSMC1/PSMD2/PSMD11/PSMC3/PSMC6	7
GO:0000054	ribosomal subunit export from nucleus	4/212	12/16991	1.07822e-05	0.000920871	0.000813988	ABCE1/NMD3/RIOK2/XPO1	4
GO:0033750	ribosome localization	4/212	12/16991	1.07822e-05	0.000920871	0.000813988	ABCE1/NMD3/RIOK2/XPO1	4
GO:0033753	establishment of ribosome localization	4/212	12/16991	1.07822e-05	0.000920871	0.000813988	ABCE1/NMD3/RIOK2/XPO1	4
GO:0010389	regulation of G2/M transition of mitotic cell cycle	9/212	114/16991	1.29212e-05	0.00103864	0.000918087	PSMA7/PSMD6/SYF2/PSMC1/PSMD2/PSMD11/PSMC3/PSMC6/PBX1	9
GO:0043618	regulation of transcription from RNA polymerase II promoter in response to stress	9/212	114/16991	1.29212e-05	0.00103864	0.000918087	HSPA5/PSMA7/PSMD6/HIGD1A/PSMC1/PSMD2/PSMD11/PSMC3/PSMC6	9
GO:1903052	positive regulation of proteolysis involved in cellular protein catabolic process	11/212	176/16991	1.33416e-05	0.00104179	0.000920872	PSMA7/PSMD6/GCLC/ARIH1/PSMC1/PSMD2/PSMD11/PSMC3/PSMC6/RGN/FMR1	11
GO:0045898	regulation of RNA polymerase II transcriptional preinitiation complex assembly	4/212	13/16991	1.54222e-05	0.0011708	0.00103491	CAND1/PSMC1/PSMC3/PSMC6	4
GO:0043487	regulation of RNA stability	10/212	149/16991	1.78836e-05	0.00128056	0.00113193	PSMA7/PSMD6/EXOSC3/PSMC1/PSMD2/PSMD11/PSMC3/PSMC6/XPO1/FMR1	10
GO:0031398	positive regulation of protein ubiquitination	11/212	182/16991	1.82703e-05	0.00128056	0.00113193	HSPA5/PSMA7/UBE3A/PSMD6/PIN1/PTTG1IP/PSMC1/PSMD2/PSMD11/PSMC3/PSMC6	11
GO:0043620	regulation of DNA-templated transcription in response to stress	9/212	119/16991	1.82737e-05	0.00128056	0.00113193	HSPA5/PSMA7/PSMD6/HIGD1A/PSMC1/PSMD2/PSMD11/PSMC3/PSMC6	9
GO:0038061	NIK/NF-kappaB signaling	9/212	120/16991	1.95444e-05	0.00133537	0.00118038	PSMA7/PTP4A3/PSMD6/PSMC1/PSMD2/RPS3/PSMD11/PSMC3/PSMC6	9
GO:0071428	rRNA-containing ribonucleoprotein complex export from nucleus	4/212	14/16991	2.13803e-05	0.00142518	0.00125976	ABCE1/NMD3/RIOK2/XPO1	4
GO:0044106	cellular amine metabolic process	9/212	123/16991	2.3817e-05	0.0015498	0.00136992	PSMA7/PSMD6/PSMC1/PSMD2/SRM/PSMD11/PSMC3/PSMC6/KYNU	9
GO:0002474	antigen processing and presentation of peptide antigen via MHC class I	8/212	95/16991	2.46796e-05	0.00156859	0.00138653	PSMA7/PSMD6/PDIA3/PSMC1/PSMD2/PSMD11/PSMC3/PSMC6	8
GO:0042180	cellular ketone metabolic process	12/212	225/16991	2.65646e-05	0.00165002	0.00145851	PSMA7/PSMD6/HAGH/APOA4/PSMC1/PSMD2/PSMD11/NDUFA9/PSMC3/PSMC6/KYNU/RGN	12
GO:0031146	SCF-dependent proteasomal ubiquitin-dependent protein catabolic process	7/212	72/16991	3.15938e-05	0.00187709	0.00165922	PSMA7/PSMD6/PSMC1/PSMD2/PSMD11/PSMC3/PSMC6	7
GO:0051436	negative regulation of ubiquitin-protein ligase activity involved in mitotic cell cycle	7/212	72/16991	3.15938e-05	0.00187709	0.00165922	PSMA7/PSMD6/PSMC1/PSMD2/PSMD11/PSMC3/PSMC6	7
GO:0051439	regulation of ubiquitin-protein ligase activity involved in mitotic cell cycle	7/212	73/16991	3.45787e-05	0.00201072	0.00177734	PSMA7/PSMD6/PSMC1/PSMD2/PSMD11/PSMC3/PSMC6	7
GO:0030490	maturation of SSU-rRNA	6/212	50/16991	3.5342e-05	0.00201229	0.00177873	KRR1/RIOK2/MRPS9/DIEXF/NOP14/RPS14	6
GO:1903322	positive regulation of protein modification by small protein conjugation or removal	11/212	197/16991	3.80049e-05	0.00211974	0.00187371	HSPA5/PSMA7/UBE3A/PSMD6/PIN1/PTTG1IP/PSMC1/PSMD2/PSMD11/PSMC3/PSMC6	11
GO:0009308	amine metabolic process	9/212	131/16991	3.92677e-05	0.00214637	0.00189725	PSMA7/PSMD6/PSMC1/PSMD2/SRM/PSMD11/PSMC3/PSMC6/KYNU	9
GO:0051437	positive regulation of ubiquitin-protein ligase activity involved in regulation of mitotic cell cycle transition	7/212	77/16991	4.8932e-05	0.00262218	0.00231783	PSMA7/PSMD6/PSMC1/PSMD2/PSMD11/PSMC3/PSMC6	7
GO:0051443	positive regulation of ubiquitin-protein transferase activity	8/212	105/16991	5.08966e-05	0.00267501	0.00236453	PSMA7/PSMD6/PIN1/PSMC1/PSMD2/PSMD11/PSMC3/PSMC6	8
GO:0033238	regulation of cellular amine metabolic process	7/212	78/16991	5.31937e-05	0.00269219	0.00237972	PSMA7/PSMD6/PSMC1/PSMD2/PSMD11/PSMC3/PSMC6	7
GO:1904667	negative regulation of ubiquitin protein ligase activity	7/212	78/16991	5.31937e-05	0.00269219	0.00237972	PSMA7/PSMD6/PSMC1/PSMD2/PSMD11/PSMC3/PSMC6	7
GO:1901988	negative regulation of cell cycle phase transition	11/212	208/16991	6.22719e-05	0.00309435	0.00273519	PSMA7/PSMD6/CNOT2/SYF2/RPL26/ATF5/PSMC1/PSMD2/PSMD11/PSMC3/PSMC6	11
GO:0050852	T cell receptor signaling pathway	10/212	173/16991	6.42002e-05	0.0031332	0.00276954	PSMA7/PSMD6/SPPL3/PSMC1/PSMD2/RPS3/PSMD11/PSMC3/PSMC6/PIK3R1	10
GO:0031145	anaphase-promoting complex-dependent catabolic process	7/212	81/16991	6.78379e-05	0.00325265	0.00287512	PSMA7/PSMD6/PSMC1/PSMD2/PSMD11/PSMC3/PSMC6	7
GO:0046700	heterocycle catabolic process	16/212	418/16991	7.40336e-05	0.00348851	0.00308361	RPS4X/CNOT2/HINT1/RPL26/FEN1/EXOSC3/CYP1A1/RPS14/RNASEH2A/RPL27/RPS3/LRPPRC/RPS12/KYNU/RGN/FMR1	16
GO:1901361	organic cyclic compound catabolic process	17/212	465/16991	7.74391e-05	0.00351384	0.003106	RPS4X/CNOT2/HINT1/RPL26/FEN1/HSD17B14/EXOSC3/CYP1A1/RPS14/RNASEH2A/RPL27/RPS3/LRPPRC/RPS12/KYNU/RGN/FMR1	17
GO:0060261	positive regulation of transcription initiation from RNA polymerase II promoter	4/212	19/16991	7.88285e-05	0.00351384	0.003106	CAND1/PSMC1/PSMC3/PSMC6	4
GO:0000462	maturation of SSU-rRNA from tricistronic rRNA transcript (SSU-rRNA, 5.8S rRNA, LSU-rRNA)	5/212	36/16991	7.93659e-05	0.00351384	0.003106	KRR1/MRPS9/DIEXF/NOP14/RPS14	5
GO:0006401	RNA catabolic process	12/212	252/16991	7.97139e-05	0.00351384	0.003106	RPS4X/CNOT2/RPL26/FEN1/EXOSC3/RPS14/RNASEH2A/RPL27/RPS3/LRPPRC/RPS12/FMR1	12
GO:0051444	negative regulation of ubiquitin-protein transferase activity	7/212	84/16991	8.56212e-05	0.00371433	0.00328322	PSMA7/PSMD6/PSMC1/PSMD2/PSMD11/PSMC3/PSMC6	7
GO:1904668	positive regulation of ubiquitin protein ligase activity	7/212	85/16991	9.23296e-05	0.00394276	0.00348514	PSMA7/PSMD6/PSMC1/PSMD2/PSMD11/PSMC3/PSMC6	7
GO:0045732	positive regulation of protein catabolic process	12/212	257/16991	9.60756e-05	0.00403961	0.00357074	PSMA7/PSMD6/GCLC/PTTG1IP/ARIH1/PSMC1/PSMD2/PSMD11/PSMC3/PSMC6/RGN/FMR1	12
GO:0019439	aromatic compound catabolic process	16/212	433/16991	0.000111562	0.0046197	0.00408351	RPS4X/CNOT2/HINT1/RPL26/FEN1/EXOSC3/CYP1A1/RPS14/RNASEH2A/RPL27/RPS3/LRPPRC/RPS12/KYNU/RGN/FMR1	16
GO:0034470	ncRNA processing	15/212	390/16991	0.000118177	0.004801	0.00424376	RPS4X/KRR1/RIOK2/MRPS9/DIEXF/RPL26/EXOSC3/NOP14/GTPBP4/WDR37/RPS14/RPL27/RPS3/RPS12/METTL16	15
GO:0034976	response to endoplasmic reticulum stress	12/212	263/16991	0.000119454	0.004801	0.00424376	HSPA5/PDIA3/DNAJC3/PSMC1/ASNA1/RNF103/ERP44/PSMC3/PSMC6/LMNA/PIK3R1/UFC1	12
GO:0002283	neutrophil activation involved in immune response	17/212	485/16991	0.000128841	0.00503034	0.00444648	CTSZ/VCL/PSMD6/CAND1/RHOG/ADAM10/METTL7A/ANXA3/HSP90AA1/DNAJC3/CNN2/PSMD2/GGH/PSMD11/ERP44/APRT/PSMC3	17
GO:0043312	neutrophil degranulation	17/212	485/16991	0.000128841	0.00503034	0.00444648	CTSZ/VCL/PSMD6/CAND1/RHOG/ADAM10/METTL7A/ANXA3/HSP90AA1/DNAJC3/CNN2/PSMD2/GGH/PSMD11/ERP44/APRT/PSMC3	17
GO:0030177	positive regulation of Wnt signaling pathway	9/212	154/16991	0.000137352	0.00518765	0.00458553	PSMA7/PSMD6/PIN1/PSMC1/PSMD2/PSMD11/PSMC3/PSMC6/PPM1A	9
GO:0001736	establishment of planar polarity	8/212	121/16991	0.000138565	0.00518765	0.00458553	PSMA7/PSMD6/PSMC1/PSMD2/PSMD11/PSMC3/PSMC6/PAFAH1B1	8
GO:0007164	establishment of tissue polarity	8/212	121/16991	0.000138565	0.00518765	0.00458553	PSMA7/PSMD6/PSMC1/PSMD2/PSMD11/PSMC3/PSMC6/PAFAH1B1	8
GO:2000060	positive regulation of protein ubiquitination involved in ubiquitin-dependent protein catabolic process	7/212	91/16991	0.000142158	0.00520772	0.00460328	PSMA7/PSMD6/PSMC1/PSMD2/PSMD11/PSMC3/PSMC6	7
GO:0051348	negative regulation of transferase activity	14/212	353/16991	0.000145187	0.00520772	0.00460328	PSMA7/SPRY1/LATS1/PSMD6/YWHAG/DUSP6/ADARB1/DNAJC3/PSMC1/PSMD2/PSMD11/PSMC3/PSMC6/RGN	14
GO:0042119	neutrophil activation	17/212	490/16991	0.000145633	0.00520772	0.00460328	CTSZ/VCL/PSMD6/CAND1/RHOG/ADAM10/METTL7A/ANXA3/HSP90AA1/DNAJC3/CNN2/PSMD2/GGH/PSMD11/ERP44/APRT/PSMC3	17
GO:0090263	positive regulation of canonical Wnt signaling pathway	8/212	122/16991	0.000146723	0.00520772	0.00460328	PSMA7/PSMD6/PIN1/PSMC1/PSMD2/PSMD11/PSMC3/PSMC6	8
GO:0010948	negative regulation of cell cycle process	12/212	271/16991	0.000158105	0.00552499	0.00488372	PSMA7/PSMD6/CNOT2/SYF2/RPL26/CHMP2A/ATF5/PSMC1/PSMD2/PSMD11/PSMC3/PSMC6	12
GO:1904666	regulation of ubiquitin protein ligase activity	7/212	93/16991	0.000162932	0.00552499	0.00488372	PSMA7/PSMD6/PSMC1/PSMD2/PSMD11/PSMC3/PSMC6	7
GO:0051438	regulation of ubiquitin-protein transferase activity	8/212	124/16991	0.000164229	0.00552499	0.00488372	PSMA7/PSMD6/PIN1/PSMC1/PSMD2/PSMD11/PSMC3/PSMC6	8
GO:0036230	granulocyte activation	17/212	495/16991	0.000164312	0.00552499	0.00488372	CTSZ/VCL/PSMD6/CAND1/RHOG/ADAM10/METTL7A/ANXA3/HSP90AA1/DNAJC3/CNN2/PSMD2/GGH/PSMD11/ERP44/APRT/PSMC3	17
GO:0032869	cellular response to insulin stimulus	10/212	194/16991	0.00016577	0.00552499	0.00488372	YWHAG/EIF4EBP2/GCLC/PIK3C2A/AP3S1/ATP6V1H/APRT/ATP6V1G1/PRKCB/PIK3R1	10
GO:0031331	positive regulation of cellular catabolic process	14/212	358/16991	0.000168016	0.00553239	0.00489026	PSMA7/PSMD6/GCLC/APOA4/PTTG1IP/ARIH1/RAB12/PSMC1/PSMD2/PSMD11/PSMC3/PSMC6/RGN/FMR1	14
GO:0042274	ribosomal small subunit biogenesis	6/212	66/16991	0.000171229	0.00557105	0.00492444	KRR1/RIOK2/MRPS9/DIEXF/NOP14/RPS14	6
GO:0002446	neutrophil mediated immunity	17/212	498/16991	0.000176498	0.00567493	0.00501626	CTSZ/VCL/PSMD6/CAND1/RHOG/ADAM10/METTL7A/ANXA3/HSP90AA1/DNAJC3/CNN2/PSMD2/GGH/PSMD11/ERP44/APRT/PSMC3	17
GO:0010565	regulation of cellular ketone metabolic process	9/212	160/16991	0.000183357	0.00582692	0.00515061	PSMA7/PSMD6/APOA4/PSMC1/PSMD2/PSMD11/PSMC3/PSMC6/RGN	9
GO:0010498	proteasomal protein catabolic process	15/212	407/16991	0.000188267	0.00586331	0.00518277	HSPA5/PSMA7/PSMD6/HECTD3/GCLC/ARIH1/CDC34/PSMC1/PSMD2/RNF103/PSMD11/GIPC1/PSMC3/PSMC6/FMR1	15
GO:0051220	cytoplasmic sequestering of protein	5/212	43/16991	0.000188793	0.00586331	0.00518277	HSPA5/LATS1/PDIA3/KDELR2/ANKRD13C	5
GO:0030178	negative regulation of Wnt signaling pathway	10/212	198/16991	0.000195679	0.0060089	0.00531146	PSMA7/LATS1/PSMD6/PSMC1/PSMD2/HDAC1/NXN/PSMD11/PSMC3/PSMC6	10
GO:1901991	negative regulation of mitotic cell cycle phase transition	10/212	200/16991	0.000212259	0.00644559	0.00569747	PSMA7/PSMD6/CNOT2/SYF2/RPL26/PSMC1/PSMD2/PSMD11/PSMC3/PSMC6	10
GO:0045862	positive regulation of proteolysis	14/212	367/16991	0.000216992	0.00651691	0.00576051	PSMA7/PSMD6/HSPD1/GCLC/ARIH1/PSMC1/PSMD2/RPS3/PSMD11/PSMC3/PSMC6/MAPK12/RGN/FMR1	14
GO:0090090	negative regulation of canonical Wnt signaling pathway	9/212	164/16991	0.00022065	0.00655475	0.00579396	PSMA7/LATS1/PSMD6/PSMC1/PSMD2/HDAC1/PSMD11/PSMC3/PSMC6	9
GO:0042787	protein ubiquitination involved in ubiquitin-dependent protein catabolic process	10/212	204/16991	0.000248975	0.00729702	0.00645008	PSMA7/UBE3A/LATS1/PSMD6/ARIH1/PSMC1/PSMD2/PSMD11/PSMC3/PSMC6	10
GO:0001738	morphogenesis of a polarized epithelium	8/212	132/16991	0.00025235	0.00729702	0.00645008	PSMA7/PSMD6/PSMC1/PSMD2/PSMD11/PSMC3/PSMC6/PAFAH1B1	8
GO:0034655	nucleobase-containing compound catabolic process	14/212	373/16991	0.00025609	0.00729702	0.00645008	RPS4X/CNOT2/HINT1/RPL26/FEN1/EXOSC3/RPS14/RNASEH2A/RPL27/RPS3/LRPPRC/RPS12/RGN/FMR1	14
GO:0034644	cellular response to UV	6/212	71/16991	0.000256317	0.00729702	0.00645008	PPID/ZBTB1/RPL26/RUVBL2/PIK3R1/FMR1	6
GO:0000209	protein polyubiquitination	12/212	287/16991	0.000268253	0.00739036	0.00653258	PSMA7/UBE3A/MKRN1/PSMD6/ARIH1/CDC34/PSMC1/PSMD2/PSMD11/PSMC3/PSMC6/PELI2	12
GO:0044270	cellular nitrogen compound catabolic process	15/212	421/16991	0.000270682	0.00739036	0.00653258	RPS4X/CNOT2/HINT1/RPL26/FEN1/EXOSC3/RPS14/RNASEH2A/RPL27/RPS3/LRPPRC/RPS12/KYNU/RGN/FMR1	15
GO:0050851	antigen receptor-mediated signaling pathway	11/212	246/16991	0.000272665	0.00739036	0.00653258	PSMA7/PSMD6/SPPL3/PSMC1/PSMD2/RPS3/PSMD11/PSMC3/PSMC6/PRKCB/PIK3R1	11
GO:0002478	antigen processing and presentation of exogenous peptide antigen	9/212	169/16991	0.000275929	0.00739036	0.00653258	PSMA7/PSMD6/PDIA3/PSMC1/PSMD2/PSMD11/PSMC3/PSMC6/LGMN	9
GO:0045454	cell redox homeostasis	6/212	72/16991	0.000276746	0.00739036	0.00653258	GLRX5/GLRX3/GCLC/PDIA3/NXN/ERP44	6
GO:0032868	response to insulin	11/212	247/16991	0.000282306	0.00739036	0.00653258	YWHAG/EIF4EBP2/GCLC/PIK3C2A/AP3S1/ATP6V1H/GGH/APRT/ATP6V1G1/PRKCB/PIK3R1	11
GO:0001666	response to hypoxia	13/212	332/16991	0.000283413	0.00739036	0.00653258	PSMA7/PSMD6/HSPD1/HIGD1A/FUNDC1/CYP1A1/PSMC1/PSMD2/PSMD11/PSMC3/PSMC6/LMNA/PRKCB	13
GO:0060260	regulation of transcription initiation from RNA polymerase II promoter	4/212	26/16991	0.000283933	0.00739036	0.00653258	CAND1/PSMC1/PSMC3/PSMC6	4
GO:2000144	positive regulation of DNA-templated transcription, initiation	4/212	26/16991	0.000283933	0.00739036	0.00653258	CAND1/PSMC1/PSMC3/PSMC6	4
GO:0043161	proteasome-mediated ubiquitin-dependent protein catabolic process	14/212	378/16991	0.000293161	0.00755858	0.00668128	HSPA5/PSMA7/PSMD6/HECTD3/GCLC/ARIH1/CDC34/PSMC1/PSMD2/RNF103/PSMD11/GIPC1/PSMC3/PSMC6	14
GO:0051656	establishment of organelle localization	15/212	426/16991	0.000306865	0.00783796	0.00692823	CTSZ/SPRY1/ABCE1/NMD3/RIOK2/TRAPPC12/LMAN1/AP3S1/CHMP2A/CHMP1B/LRPPRC/PAFAH1B1/COPG1/XPO1/FMR1	15
GO:1901987	regulation of cell cycle phase transition	13/212	337/16991	0.000327146	0.00827861	0.00731774	PSMA7/PSMD6/CNOT2/SYF2/RPL26/CYP1A1/ATF5/PSMC1/PSMD2/PSMD11/PSMC3/PSMC6/PBX1	13
GO:0044033	multi-organism metabolic process	10/212	213/16991	0.000351393	0.00881062	0.007788	RPS4X/RPL26/RPS14/HDAC1/RPL27/RPS3/CCNT2/PSMC3/RPS12/FMR1	10
GO:0036293	response to decreased oxygen levels	13/212	340/16991	0.000356054	0.00884631	0.00781955	PSMA7/PSMD6/HSPD1/HIGD1A/FUNDC1/CYP1A1/PSMC1/PSMD2/PSMD11/PSMC3/PSMC6/LMNA/PRKCB	13
GO:0019083	viral transcription	9/212	176/16991	0.000372183	0.00908192	0.00802781	RPS4X/RPL26/RPS14/HDAC1/RPL27/RPS3/CCNT2/PSMC3/RPS12	9
GO:0019884	antigen processing and presentation of exogenous antigen	9/212	176/16991	0.000372183	0.00908192	0.00802781	PSMA7/PSMD6/PDIA3/PSMC1/PSMD2/PSMD11/PSMC3/PSMC6/LGMN	9
GO:0060071	Wnt signaling pathway, planar cell polarity pathway	7/212	110/16991	0.000457955	0.011076	0.00979047	PSMA7/PSMD6/PSMC1/PSMD2/PSMD11/PSMC3/PSMC6	7
GO:0048002	antigen processing and presentation of peptide antigen	9/212	182/16991	0.000475321	0.0113952	0.0100726	PSMA7/PSMD6/PDIA3/PSMC1/PSMD2/PSMD11/PSMC3/PSMC6/LGMN	9
GO:0090175	regulation of establishment of planar polarity	7/212	111/16991	0.000483689	0.011495	0.0101608	PSMA7/PSMD6/PSMC1/PSMD2/PSMD11/PSMC3/PSMC6	7
GO:0051123	RNA polymerase II transcriptional preinitiation complex assembly	4/212	30/16991	0.000500558	0.0116925	0.0103354	CAND1/PSMC1/PSMC3/PSMC6	4
GO:0072595	maintenance of protein localization in organelle	4/212	30/16991	0.000500558	0.0116925	0.0103354	HSPA5/PDIA3/KDELR2/ANKRD13C	4
GO:0019058	viral life cycle	15/212	449/16991	0.000532112	0.0122978	0.0108704	RPS4X/PPID/RPL26/CHMP2A/ADARB1/CHMP1B/RPS14/HDAC1/RPL27/RPS3/CCNT2/PSMC3/RPS12/XPO1/FMR1	15
GO:0070482	response to oxygen levels	13/212	355/16991	0.000535468	0.0122978	0.0108704	PSMA7/PSMD6/HSPD1/HIGD1A/FUNDC1/CYP1A1/PSMC1/PSMD2/PSMD11/PSMC3/PSMC6/LMNA/PRKCB	13
GO:0006403	RNA localization	10/212	225/16991	0.000540588	0.0123119	0.0108829	ABCE1/NMD3/RIOK2/PHAX/SLU7/RUVBL2/EXOSC3/LRPPRC/XPO1/FMR1	10
GO:0030111	regulation of Wnt signaling pathway	12/212	311/16991	0.000552055	0.012431	0.0109882	PSMA7/LATS1/PSMD6/PIN1/PSMC1/PSMD2/HDAC1/NXN/PSMD11/PSMC3/PSMC6/PPM1A	12
GO:0071456	cellular response to hypoxia	9/212	186/16991	0.000556325	0.012431	0.0109882	PSMA7/PSMD6/HIGD1A/PSMC1/PSMD2/PSMD11/PSMC3/PSMC6/LMNA	9
GO:0007098	centrosome cycle	6/212	82/16991	0.000559463	0.012431	0.0109882	TUBGCP4/CHMP2A/CHMP1B/ATF5/XPO1/CETN2	6
GO:0019080	viral gene expression	9/212	187/16991	0.000578252	0.0127449	0.0112656	RPS4X/RPL26/RPS14/HDAC1/RPL27/RPS3/CCNT2/PSMC3/RPS12	9
GO:1901990	regulation of mitotic cell cycle phase transition	12/212	316/16991	0.000635435	0.0138931	0.0122806	PSMA7/PSMD6/CNOT2/SYF2/RPL26/CYP1A1/PSMC1/PSMD2/PSMD11/PSMC3/PSMC6/PBX1	12
GO:0006520	cellular amino acid metabolic process	13/212	364/16991	0.000676109	0.0146651	0.012963	PSMA7/PSMD6/GCLC/PSAT1/PSMC1/PSMD2/GGH/GAMT/PSMD11/ADSSL1/PSMC3/PSMC6/KYNU	13
GO:0009896	positive regulation of catabolic process	14/212	412/16991	0.000689702	0.0148422	0.0131195	PSMA7/PSMD6/GCLC/APOA4/PTTG1IP/ARIH1/RAB12/PSMC1/PSMD2/PSMD11/PSMC3/PSMC6/RGN/FMR1	14
GO:0036294	cellular response to decreased oxygen levels	9/212	193/16991	0.000725181	0.0154838	0.0136866	PSMA7/PSMD6/HIGD1A/PSMC1/PSMD2/PSMD11/PSMC3/PSMC6/LMNA	9
GO:0031023	microtubule organizing center organization	7/212	119/16991	0.000733726	0.0155448	0.0137405	TUBGCP4/CHMP2A/CHMP1B/ATF5/PAFAH1B1/XPO1/CETN2	7
GO:0006913	nucleocytoplasmic transport	15/212	464/16991	0.000745267	0.0156678	0.0138493	ABCE1/NMD3/RIOK2/PHAX/SLU7/PDIA3/PTTG1IP/HSPA9/SPPL3/LMNA/HES1/PPM1A/PIK3R1/SPTBN1/XPO1	15
GO:0032543	mitochondrial translation	7/212	120/16991	0.000771077	0.0160867	0.0142195	MTG2/MRPL23/MRPS9/MRPS30/MRPL44/MRPS15/LRPPRC	7
GO:0090287	regulation of cellular response to growth factor stimulus	10/212	236/16991	0.000781704	0.0161848	0.0143063	HSPA5/SPRY1/FKBP8/PTP4A3/DUSP6/PIN1/GIPC1/HES1/PRKCB/PPM1A	10
GO:0090150	establishment of protein localization to membrane	13/212	371/16991	0.000805984	0.0165621	0.0146398	RPS4X/YWHAG/RHOG/RPL26/LDLRAP1/HSP90AA1/RPS14/RPL27/SAMM50/RPS3/RPS12/PIK3R1/SPTBN1	13
GO:0008286	insulin receptor signaling pathway	7/212	122/16991	0.000850283	0.017342	0.0153291	EIF4EBP2/PIK3C2A/AP3S1/ATP6V1H/ATP6V1G1/PRKCB/PIK3R1	7
GO:0060828	regulation of canonical Wnt signaling pathway	10/212	239/16991	0.000860978	0.01743	0.015407	PSMA7/LATS1/PSMD6/PIN1/PSMC1/PSMD2/HDAC1/PSMD11/PSMC3/PSMC6	10
GO:0051169	nuclear transport	15/212	472/16991	0.000886042	0.0178055	0.0157389	ABCE1/NMD3/RIOK2/PHAX/SLU7/PDIA3/PTTG1IP/HSPA9/SPPL3/LMNA/HES1/PPM1A/PIK3R1/SPTBN1/XPO1	15
GO:2000142	regulation of DNA-templated transcription, initiation	4/212	35/16991	0.000910908	0.0181716	0.0160625	CAND1/PSMC1/PSMC3/PSMC6	4
GO:0002223	stimulatory C-type lectin receptor signaling pathway	7/212	124/16991	0.000935779	0.0185325	0.0163815	PSMA7/PSMD6/PSMC1/PSMD2/PSMD11/PSMC3/PSMC6	7
GO:1901532	regulation of hematopoietic progenitor cell differentiation	3/212	16/16991	0.000951244	0.0187032	0.0165324	ZBTB1/HSPA9/HES1	3
GO:0071453	cellular response to oxygen levels	9/212	202/16991	0.00100151	0.0195509	0.0172817	PSMA7/PSMD6/HIGD1A/PSMC1/PSMD2/PSMD11/PSMC3/PSMC6/LMNA	9
GO:0070897	DNA-templated transcriptional preinitiation complex assembly	4/212	36/16991	0.00101485	0.0196453	0.0173651	CAND1/PSMC1/PSMC3/PSMC6	4
GO:0006614	SRP-dependent cotranslational protein targeting to membrane	6/212	92/16991	0.00102787	0.0196453	0.0173651	RPS4X/RPL26/RPS14/RPL27/RPS3/RPS12	6
GO:0002220	innate immune response activating cell surface receptor signaling pathway	7/212	126/16991	0.00102791	0.0196453	0.0173651	PSMA7/PSMD6/PSMC1/PSMD2/PSMD11/PSMC3/PSMC6	7
GO:1901800	positive regulation of proteasomal protein catabolic process	6/212	93/16991	0.00108752	0.0206403	0.0182446	GCLC/ARIH1/PSMC1/PSMC3/PSMC6/FMR1	6
GO:0051298	centrosome duplication	5/212	63/16991	0.00112684	0.021097	0.0186483	TUBGCP4/CHMP2A/CHMP1B/XPO1/CETN2	5
GO:0009411	response to UV	7/212	128/16991	0.00112703	0.021097	0.0186483	PPID/ZBTB1/RPL26/FEN1/RUVBL2/PIK3R1/FMR1	7
GO:0006986	response to unfolded protein	8/212	168/16991	0.00124434	0.0231346	0.0204494	HSPA5/HSPD1/HSP90AA1/DNAJC3/ASNA1/ERP44/LMNA/PIK3R1	8
GO:0061077	chaperone-mediated protein folding	5/212	65/16991	0.00129784	0.0239663	0.0211846	PPID/FKBP8/HSPD1/FKBP10/DNAJC7	5
GO:0070507	regulation of microtubule cytoskeleton organization	7/212	132/16991	0.00134769	0.0246534	0.021792	TACC3/CHMP2A/CHMP1B/ATF5/RPS3/PAFAH1B1/XPO1	7
GO:0006613	cotranslational protein targeting to membrane	6/212	97/16991	0.0013531	0.0246534	0.021792	RPS4X/RPL26/RPS14/RPL27/RPS3/RPS12	6
GO:0000413	protein peptidyl-prolyl isomerization	4/212	39/16991	0.00137634	0.0249109	0.0220196	PPID/FKBP8/PIN1/FKBP10	4
GO:0051640	organelle localization	15/212	496/16991	0.00145083	0.0260864	0.0230586	CTSZ/SPRY1/ABCE1/NMD3/RIOK2/TRAPPC12/LMAN1/AP3S1/CHMP2A/CHMP1B/LRPPRC/PAFAH1B1/COPG1/XPO1/FMR1	15
GO:0045047	protein targeting to ER	6/212	101/16991	0.00166555	0.0297513	0.0262981	RPS4X/RPL26/RPS14/RPL27/RPS3/RPS12	6
GO:0006415	translational termination	6/212	103/16991	0.00184095	0.0326709	0.0288789	ABCE1/MRPL23/MRPS9/MRPS30/MRPL44/MRPS15	6
GO:0006402	mRNA catabolic process	9/212	222/16991	0.00192493	0.0337425	0.0298261	RPS4X/CNOT2/RPL26/EXOSC3/RPS14/RPL27/RPS3/RPS12/FMR1	9
GO:0038095	Fc-epsilon receptor signaling pathway	8/212	180/16991	0.00192602	0.0337425	0.0298261	PSMA7/PSMD6/PSMC1/PSMD2/PSMD11/PSMC3/PSMC6/PIK3R1	8
GO:0018279	protein N-linked glycosylation via asparagine	4/212	43/16991	0.00198643	0.0345791	0.0305656	LMAN1/DPM1/STT3A/RPN2	4
GO:0051651	maintenance of location in cell	6/212	105/16991	0.00203001	0.0348931	0.0308432	HSPA5/LATS1/PDIA3/KDELR2/ANKRD13C/PAFAH1B1	6
GO:0072599	establishment of protein localization to endoplasmic reticulum	6/212	105/16991	0.00203001	0.0348931	0.0308432	RPS4X/RPL26/RPS14/RPL27/RPS3/RPS12	6
GO:0018196	peptidyl-asparagine modification	4/212	44/16991	0.00216399	0.0369637	0.0326734	LMAN1/DPM1/STT3A/RPN2	4
GO:0030433	ubiquitin-dependent ERAD pathway	5/212	73/16991	0.00217803	0.0369724	0.0326811	HSPA5/PSMC1/RNF103/PSMC3/PSMC6	5
GO:0019882	antigen processing and presentation	9/212	228/16991	0.00230604	0.0389038	0.0343884	PSMA7/PSMD6/PDIA3/PSMC1/PSMD2/PSMD11/PSMC3/PSMC6/LGMN	9
GO:0035966	response to topologically incorrect protein	8/212	186/16991	0.00236257	0.0396128	0.0350151	HSPA5/HSPD1/HSP90AA1/DNAJC3/ASNA1/ERP44/LMNA/PIK3R1	8
GO:0045930	negative regulation of mitotic cell cycle	10/212	274/16991	0.00237919	0.0396434	0.0350422	PSMA7/PSMD6/CNOT2/SYF2/RPL26/PSMC1/PSMD2/PSMD11/PSMC3/PSMC6	10
GO:0017038	protein import	11/212	321/16991	0.0023934	0.0396434	0.0350422	HSPD1/PDIA3/PTTG1IP/HSP90AA1/SPPL3/SAMM50/LMNA/HES1/PPM1A/PIK3R1/SPTBN1	11
GO:0071482	cellular response to light stimulus	6/212	109/16991	0.00245176	0.0403655	0.0356804	PPID/ZBTB1/RPL26/RUVBL2/PIK3R1/FMR1	6
GO:0006352	DNA-templated transcription, initiation	9/212	232/16991	0.00259186	0.0424165	0.0374934	POLR1D/POLR1C/CAND1/TAF6L/PSMC1/GTF2E2/PSMC3/PSMC6/TAF1D	9
GO:0006626	protein targeting to mitochondrion	7/212	149/16991	0.00268608	0.0434382	0.0383965	MIPEP/HSPD1/AIP/HSP90AA1/SAMM50/UQCRC2/HES1	7
GO:0061136	regulation of proteasomal protein catabolic process	7/212	149/16991	0.00268608	0.0434382	0.0383965	GCLC/ARIH1/PSMC1/GIPC1/PSMC3/PSMC6/FMR1	7
GO:0000715	nucleotide-excision repair, DNA damage recognition	3/212	23/16991	0.00282102	0.0448739	0.0396656	COPS7B/COPS3/CETN2	3
GO:0060236	regulation of mitotic spindle organization	3/212	23/16991	0.00282102	0.0448739	0.0396656	TACC3/CHMP2A/CHMP1B	3
GO:0043241	protein complex disassembly	9/212	235/16991	0.00282412	0.0448739	0.0396656	ABCE1/MRPL23/MRPS9/CHMP2A/MRPS30/CHMP1B/MRPL44/MRPS15/SPTBN1	9
GO:0072655	establishment of protein localization to mitochondrion	8/212	192/16991	0.00287323	0.0453904	0.0401221	MIPEP/YWHAG/HSPD1/AIP/HSP90AA1/SAMM50/UQCRC2/HES1	8
GO:0035567	non-canonical Wnt signaling pathway	7/212	151/16991	0.00289373	0.0454515	0.0401761	PSMA7/PSMD6/PSMC1/PSMD2/PSMD11/PSMC3/PSMC6	7
GO:0051297	centrosome organization	6/212	113/16991	0.00293626	0.0457989	0.0404831	TUBGCP4/CHMP2A/CHMP1B/ATF5/XPO1/CETN2	6
GO:0050657	nucleic acid transport	8/212	193/16991	0.00296612	0.0457989	0.0404831	ABCE1/NMD3/RIOK2/PHAX/SLU7/LRPPRC/XPO1/FMR1	8
GO:0050658	RNA transport	8/212	193/16991	0.00296612	0.0457989	0.0404831	ABCE1/NMD3/RIOK2/PHAX/SLU7/LRPPRC/XPO1/FMR1	8
GO:0046605	regulation of centrosome cycle	4/212	48/16991	0.00298389	0.0458145	0.0404969	CHMP2A/CHMP1B/ATF5/XPO1	4
GO:0090305	nucleic acid phosphodiester bond hydrolysis	10/212	283/16991	0.00300145	0.0458265	0.0405076	CNOT2/FEN1/REXO2/MGME1/REXO4/EXOSC3/NOP14/RNASEH2A/MRPL44/LRPPRC	10
GO:0070585	protein localization to mitochondrion	8/212	194/16991	0.00306133	0.0464812	0.0410863	MIPEP/YWHAG/HSPD1/AIP/HSP90AA1/SAMM50/UQCRC2/HES1	8
GO:0042026	protein refolding	3/212	24/16991	0.00319462	0.048237	0.0426383	HSPD1/HSP90AA1/DNAJC7	3
GO:0051236	establishment of RNA localization	8/212	196/16991	0.00325889	0.0489371	0.0432571	ABCE1/NMD3/RIOK2/PHAX/SLU7/LRPPRC/XPO1/FMR1	8
GO:0032886	regulation of microtubule-based process	7/212	155/16991	0.00334575	0.0499265	0.0441317	TACC3/CHMP2A/CHMP1B/ATF5/RPS3/PAFAH1B1/XPO1	7
GO:0051168	nuclear export	8/212	197/16991	0.00336132	0.0499265	0.0441317	ABCE1/NMD3/RIOK2/PHAX/SLU7/HSPA9/PPM1A/XPO1	8

## Sheet: highfrog_fast_q_sign_MF_enrichm
Part 2. Enriched functional categories in molecular function of fast evolving genes among high elevation anuran species
	ID	Description	GeneRatio	BgRatio	pvalue	p.adjust	qvalue	geneID	Count
GO:0051082	GO:0051082	unfolded protein binding	9/214	127/17632	2.48333e-05	0.013112	0.0117108	HSPA5/PPID/HSPD1/LMAN1/AIP/RUVBL2/HSP90AA1/DNAJC3/HSPA9	9
GO:0003735	GO:0003735	structural constituent of ribosome	10/214	200/17632	0.000170476	0.0412107	0.036807	RPS4X/MRPL23/MRPS9/RPL26/MRPS30/RPS14/RPL27/RPS3/MRPS15/RPS12	10
GO:0000287	GO:0000287	magnesium ion binding	10/214	208/17632	0.000234152	0.0412107	0.036807	MTG2/LATS1/GCLC/FEN1/ADPRH/RAP2A/IDH3A/ADSSL1/MAPK12/PPM1A	10
GO:0016887	GO:0016887	ATPase activity	15/214	445/17632	0.000365136	0.0418515	0.0373793	HSPA5/ABCE1/PSMD6/HSPD1/RUVBL2/HSP90AA1/HSPA9/ATP6V1H/PSMC1/ASNA1/PSMC3/PSMC6/ATP6V1G1/DDX23/CLPP	15
GO:0004527	GO:0004527	exonuclease activity	6/214	79/17632	0.000396321	0.0418515	0.0373793	CNOT2/FEN1/REXO2/MGME1/REXO4/EXOSC3	6
GO:0016796	GO:0016796	exonuclease activity, active with either ribo- or deoxyribonucleic acids and producing 5'-phosphomonoesters	5/214	55/17632	0.000533927	0.0469856	0.0419648	CNOT2/FEN1/REXO2/MGME1/EXOSC3	5
